# Supplementary material for: Development and Characterization of a Human Mammary Epithelial Cell Culture Model for the Blood–Milk Barrier—A Contribution from the ConcePTION Project
Source: Int J Mol Sci. 2024 Oct 25;25(21):11454. doi: 10.3390/ijms252111454 (PMC11546117; doi:10.3390/ijms252111454)
Supplement: Supplementary file 1 [file ijms-25-11454-s001.zip]

Archive with 2 entries (2 files):
- Supplementary material.pdf
- Table S1.xlsx
