# Supplementary material for: Development and Characterization of a Human Mammary Epithelial Cell Culture Model for the Blood–Milk Barrier—A Contribution from the ConcePTION Project
Source: Int J Mol Sci. 2024 Oct 25;25(21):11454. doi: 10.3390/ijms252111454 (PMC11546117; doi:10.3390/ijms252111454)
Supplement: Supplementary file 1 [file ijms-25-11454-s001.zip › Table S1.xlsx]

## Sheet: Overview TEER
Cells	Passage	Density	Material	Pores	Area	Coating	Serum	Medium	Day	Insert	Resistance	Endohm	Blank	Date	Legend	MediumTime	MediumMethod	filter	Transport
hMEC	10	333333	PET	0.4	0.3	/	/	transport_buffer	1	4A	262	NA	0	2020-12-06	hMEC P10 333333 cells/cm^2 PET (0.4 µm, 0.3 cm^2) Full growth medium	2-3d	Decant	000	0.727159
hMEC	10	333333	PET	0.4	0.3	/	/	transport_buffer	1	4A	244	NA	0	2020-12-06	hMEC P10 333333 cells/cm^2 PET (0.4 µm, 0.3 cm^2) Full growth medium	2-3d	Decant	000	0.719384
hMEC	10	333333	PET	0.4	0.3	/	/	transport_buffer	1	4A	261	NA	0	2020-12-06	hMEC P10 333333 cells/cm^2 PET (0.4 µm, 0.3 cm^2) Full growth medium	2-3d	Decant	000	0.731275
hMEC	10	333333	PET	0.4	0.3	/	/	transport_buffer	1	4B	225	NA	0	2020-12-06	hMEC P10 333333 cells/cm^2 PET (0.4 µm, 0.3 cm^2) Full growth medium	2-3d	Decant	000	0.693143
hMEC	10	333333	PET	0.4	0.3	/	/	transport_buffer	1	4B	243	NA	0	2020-12-06	hMEC P10 333333 cells/cm^2 PET (0.4 µm, 0.3 cm^2) Full growth medium	2-3d	Decant	000	0.689256
hMEC	10	333333	PET	0.4	0.3	/	/	transport_buffer	1	4B	249	NA	0	2020-12-06	hMEC P10 333333 cells/cm^2 PET (0.4 µm, 0.3 cm^2) Full growth medium	2-3d	Decant	000	0.686912
hMEC	10	333333	PET	0.4	0.3	/	/	transport_buffer	1	4C	262	NA	0	2020-12-06	hMEC P10 333333 cells/cm^2 PET (0.4 µm, 0.3 cm^2) Full growth medium	2-3d	Decant	000	0.720585
hMEC	10	333333	PET	0.4	0.3	/	/	transport_buffer	1	4C	228	NA	0	2020-12-06	hMEC P10 333333 cells/cm^2 PET (0.4 µm, 0.3 cm^2) Full growth medium	2-3d	Decant	000	0.731618
hMEC	10	333333	PET	0.4	0.3	/	/	transport_buffer	1	4C	254	NA	0	2020-12-06	hMEC P10 333333 cells/cm^2 PET (0.4 µm, 0.3 cm^2) Full growth medium	2-3d	Decant	000	0.829493
hMEC	10	333333	PET	0.4	0.3	/	/	transport_buffer	1	4D	213	NA	1	2020-12-06	hMEC P10 333333 cells/cm^2 PET (0.4 µm, 0.3 cm^2) Full growth medium	2-3d	Decant	000	1.07998
hMEC	10	333333	PET	0.4	0.3	/	/	transport_buffer	1	4D	226	NA	1	2020-12-06	hMEC P10 333333 cells/cm^2 PET (0.4 µm, 0.3 cm^2) Full growth medium	2-3d	Decant	000	1.08598
hMEC	10	333333	PET	0.4	0.3	/	/	transport_buffer	1	4D	212	NA	1	2020-12-06	hMEC P10 333333 cells/cm^2 PET (0.4 µm, 0.3 cm^2) Full growth medium	2-3d	Decant	000	1.0997
hMEC	10	333333	PET	0.4	0.3	/	/	transport_buffer	2	1A	293	NA	0	2020-12-06	hMEC P10 333333 cells/cm^2 PET (0.4 µm, 0.3 cm^2) Full growth medium	2-3d	Decant	000	1.09305
hMEC	10	333333	PET	0.4	0.3	/	/	transport_buffer	2	1A	279	NA	0	2020-12-06	hMEC P10 333333 cells/cm^2 PET (0.4 µm, 0.3 cm^2) Full growth medium	2-3d	Decant	000	1.09121
hMEC	10	333333	PET	0.4	0.3	/	/	transport_buffer	2	1A	282	NA	0	2020-12-06	hMEC P10 333333 cells/cm^2 PET (0.4 µm, 0.3 cm^2) Full growth medium	2-3d	Decant	000	1.08986
hMEC	10	333333	PET	0.4	0.3	/	/	transport_buffer	2	1B	283	NA	0	2020-12-06	hMEC P10 333333 cells/cm^2 PET (0.4 µm, 0.3 cm^2) Full growth medium	2-3d	Decant	000	1.09688
hMEC	10	333333	PET	0.4	0.3	/	/	transport_buffer	2	1B	279	NA	0	2020-12-06	hMEC P10 333333 cells/cm^2 PET (0.4 µm, 0.3 cm^2) Full growth medium	2-3d	Decant	000	1.09213
hMEC	10	333333	PET	0.4	0.3	/	/	transport_buffer	2	1B	273	NA	0	2020-12-06	hMEC P10 333333 cells/cm^2 PET (0.4 µm, 0.3 cm^2) Full growth medium	2-3d	Decant	000	1.09202
hMEC	10	333333	PET	0.4	0.3	/	/	transport_buffer	2	1C	285	NA	0	2020-12-06	hMEC P10 333333 cells/cm^2 PET (0.4 µm, 0.3 cm^2) Full growth medium	2-3d	Decant	000	1.14847
hMEC	10	333333	PET	0.4	0.3	/	/	transport_buffer	2	1C	287	NA	0	2020-12-06	hMEC P10 333333 cells/cm^2 PET (0.4 µm, 0.3 cm^2) Full growth medium	2-3d	Decant	000	1.17672
hMEC	10	333333	PET	0.4	0.3	/	/	transport_buffer	2	1C	284	NA	0	2020-12-06	hMEC P10 333333 cells/cm^2 PET (0.4 µm, 0.3 cm^2) Full growth medium	2-3d	Decant	000	1.14647
hMEC	10	333333	PET	0.4	0.3	/	/	transport_buffer	2	1D	253	NA	1	2020-12-06	hMEC P10 333333 cells/cm^2 PET (0.4 µm, 0.3 cm^2) Full growth medium	2-3d	Decant	000	2.00699
hMEC	10	333333	PET	0.4	0.3	/	/	transport_buffer	2	1D	234	NA	1	2020-12-06	hMEC P10 333333 cells/cm^2 PET (0.4 µm, 0.3 cm^2) Full growth medium	2-3d	Decant	000	2.01752
hMEC	10	333333	PET	0.4	0.3	/	/	transport_buffer	2	1D	238	NA	1	2020-12-06	hMEC P10 333333 cells/cm^2 PET (0.4 µm, 0.3 cm^2) Full growth medium	2-3d	Decant	000	2.03913
hMEC	10	333333	PET	0.4	0.3	/	/	transport_buffer	3	4A	282	NA	0	2020-12-06	hMEC P10 333333 cells/cm^2 PET (0.4 µm, 0.3 cm^2) Full growth medium	2-3d	Decant	000	1.01357
hMEC	10	333333	PET	0.4	0.3	/	/	transport_buffer	3	4A	268	NA	0	2020-12-06	hMEC P10 333333 cells/cm^2 PET (0.4 µm, 0.3 cm^2) Full growth medium	2-3d	Decant	000	1.02135
hMEC	10	333333	PET	0.4	0.3	/	/	transport_buffer	3	4A	271	NA	0	2020-12-06	hMEC P10 333333 cells/cm^2 PET (0.4 µm, 0.3 cm^2) Full growth medium	2-3d	Decant	000	0.958831
hMEC	10	333333	PET	0.4	0.3	/	/	transport_buffer	3	4B	281	NA	0	2020-12-06	hMEC P10 333333 cells/cm^2 PET (0.4 µm, 0.3 cm^2) Full growth medium	2-3d	Decant	000	0.951967
hMEC	10	333333	PET	0.4	0.3	/	/	transport_buffer	3	4B	272	NA	0	2020-12-06	hMEC P10 333333 cells/cm^2 PET (0.4 µm, 0.3 cm^2) Full growth medium	2-3d	Decant	000	0.91827
hMEC	10	333333	PET	0.4	0.3	/	/	transport_buffer	3	4B	278	NA	0	2020-12-06	hMEC P10 333333 cells/cm^2 PET (0.4 µm, 0.3 cm^2) Full growth medium	2-3d	Decant	000	0.943684
hMEC	10	333333	PET	0.4	0.3	/	/	transport_buffer	3	4C	277	NA	0	2020-12-06	hMEC P10 333333 cells/cm^2 PET (0.4 µm, 0.3 cm^2) Full growth medium	2-3d	Decant	000	1.00229
hMEC	10	333333	PET	0.4	0.3	/	/	transport_buffer	3	4C	279	NA	0	2020-12-06	hMEC P10 333333 cells/cm^2 PET (0.4 µm, 0.3 cm^2) Full growth medium	2-3d	Decant	000	0.992641
hMEC	10	333333	PET	0.4	0.3	/	/	transport_buffer	3	4C	280	NA	0	2020-12-06	hMEC P10 333333 cells/cm^2 PET (0.4 µm, 0.3 cm^2) Full growth medium	2-3d	Decant	000	0.99179
hMEC	10	333333	PET	0.4	0.3	/	/	transport_buffer	3	4D	231	NA	1	2020-12-06	hMEC P10 333333 cells/cm^2 PET (0.4 µm, 0.3 cm^2) Full growth medium	2-3d	Decant	000	1.98523
hMEC	10	333333	PET	0.4	0.3	/	/	transport_buffer	3	4D	230	NA	1	2020-12-06	hMEC P10 333333 cells/cm^2 PET (0.4 µm, 0.3 cm^2) Full growth medium	2-3d	Decant	000	2.02862
hMEC	10	333333	PET	0.4	0.3	/	/	transport_buffer	3	4D	228	NA	1	2020-12-06	hMEC P10 333333 cells/cm^2 PET (0.4 µm, 0.3 cm^2) Full growth medium	2-3d	Decant	000	2.03685
hMEC	10	333333	PET	0.4	0.3	/	/	transport_buffer	4	1A	309	NA	0	2020-12-06	hMEC P10 333333 cells/cm^2 PET (0.4 µm, 0.3 cm^2) Full growth medium	2-3d	Decant	000	2.17648
hMEC	10	333333	PET	0.4	0.3	/	/	transport_buffer	4	1A	307	NA	0	2020-12-06	hMEC P10 333333 cells/cm^2 PET (0.4 µm, 0.3 cm^2) Full growth medium	2-3d	Decant	000	2.12384
hMEC	10	333333	PET	0.4	0.3	/	/	transport_buffer	4	1A	310	NA	0	2020-12-06	hMEC P10 333333 cells/cm^2 PET (0.4 µm, 0.3 cm^2) Full growth medium	2-3d	Decant	000	2.04617
hMEC	10	333333	PET	0.4	0.3	/	/	transport_buffer	4	1B	307	NA	0	2020-12-06	hMEC P10 333333 cells/cm^2 PET (0.4 µm, 0.3 cm^2) Full growth medium	2-3d	Decant	000	1.70023
hMEC	10	333333	PET	0.4	0.3	/	/	transport_buffer	4	1B	300	NA	0	2020-12-06	hMEC P10 333333 cells/cm^2 PET (0.4 µm, 0.3 cm^2) Full growth medium	2-3d	Decant	000	1.76588
hMEC	10	333333	PET	0.4	0.3	/	/	transport_buffer	4	1B	301	NA	0	2020-12-06	hMEC P10 333333 cells/cm^2 PET (0.4 µm, 0.3 cm^2) Full growth medium	2-3d	Decant	000	1.74154
hMEC	10	333333	PET	0.4	0.3	/	/	transport_buffer	4	1C	306	NA	0	2020-12-06	hMEC P10 333333 cells/cm^2 PET (0.4 µm, 0.3 cm^2) Full growth medium	2-3d	Decant	000	1.13697
hMEC	10	333333	PET	0.4	0.3	/	/	transport_buffer	4	1C	318	NA	0	2020-12-06	hMEC P10 333333 cells/cm^2 PET (0.4 µm, 0.3 cm^2) Full growth medium	2-3d	Decant	000	1.05519
hMEC	10	333333	PET	0.4	0.3	/	/	transport_buffer	4	1C	313	NA	0	2020-12-06	hMEC P10 333333 cells/cm^2 PET (0.4 µm, 0.3 cm^2) Full growth medium	2-3d	Decant	000	1.07811
hMEC	10	333333	PET	0.4	0.3	/	/	transport_buffer	4	1D	247	NA	1	2020-12-06	hMEC P10 333333 cells/cm^2 PET (0.4 µm, 0.3 cm^2) Full growth medium	2-3d	Decant	000	2.84034
hMEC	10	333333	PET	0.4	0.3	/	/	transport_buffer	4	1D	247	NA	1	2020-12-06	hMEC P10 333333 cells/cm^2 PET (0.4 µm, 0.3 cm^2) Full growth medium	2-3d	Decant	000	2.79365
hMEC	10	333333	PET	0.4	0.3	/	/	transport_buffer	4	1D	239	NA	1	2020-12-06	hMEC P10 333333 cells/cm^2 PET (0.4 µm, 0.3 cm^2) Full growth medium	2-3d	Decant	000	2.93414
MCF-10A	15	200000	PET	0.4	0.3	/		transport_buffer	3	1B	259	NA	0	2020-11-29	MCF-10A P15 200 000 cells/cm^2 PET(0.4 micron, 0.3 cm^2) serum free	2-3d	Decant	011	0.272592
MCF-10A	15	200000	PET	0.4	0.3	/		transport_buffer	3	1C	253	NA	0	2020-11-29	MCF-10A P15 200 000 cells/cm^2 PET(0.4 micron, 0.3 cm^2) serum free	2-3d	Decant	011	0.275106
MCF-10A	15	200000	PET	0.4	0.3	/		transport_buffer	3	1B	251	NA	0	2020-11-29	MCF-10A P15 200 000 cells/cm^2 PET(0.4 micron, 0.3 cm^2) serum free	2-3d	Decant	011	0.277357
MCF-10A	15	200000	PET	0.4	0.3	/		transport_buffer	3	1B	255	NA	0	2020-11-29	MCF-10A P15 200 000 cells/cm^2 PET(0.4 micron, 0.3 cm^2) serum free	2-3d	Decant	011	0.277365
MCF-10A	15	200000	PET	0.4	0.3	/		transport_buffer	3	1A	256	NA	0	2020-11-29	MCF-10A P15 200 000 cells/cm^2 PET(0.4 micron, 0.3 cm^2) serum free	2-3d	Decant	011	0.296396
MCF-10A	15	200000	PET	0.4	0.3	/		transport_buffer	3	1A	258	NA	0	2020-11-29	MCF-10A P15 200 000 cells/cm^2 PET(0.4 micron, 0.3 cm^2) serum free	2-3d	Decant	011	0.299099
MCF-10A	15	200000	PET	0.4	0.3	/		transport_buffer	3	1A	249	NA	0	2020-11-29	MCF-10A P15 200 000 cells/cm^2 PET(0.4 micron, 0.3 cm^2) serum free	2-3d	Decant	011	0.29931
MCF-10A	15	200000	PET	0.4	0.3	/		transport_buffer	3	1C	256	NA	0	2020-11-29	MCF-10A P15 200 000 cells/cm^2 PET(0.4 micron, 0.3 cm^2) serum free	2-3d	Decant	011	0.331147
MCF-10A	15	200000	PET	0.4	0.3	/		transport_buffer	3	1C	252	NA	0	2020-11-29	MCF-10A P15 200 000 cells/cm^2 PET(0.4 micron, 0.3 cm^2) serum free	2-3d	Decant	011	0.341958
MCF-10A	15	200000	PET	0.4	0.3	/		transport_buffer	8	4A	301	NA	0	2020-11-29	MCF-10A P15 200 000 cells/cm^2 PET(0.4 micron, 0.3 cm^2) serum free	2-3d	Decant	011	0.409239
MCF-10A	15	200000	PET	0.4	0.3	/		transport_buffer	8	4C	300	NA	0	2020-11-29	MCF-10A P15 200 000 cells/cm^2 PET(0.4 micron, 0.3 cm^2) serum free	2-3d	Decant	011	0.420844
MCF-10A	15	200000	PET	0.4	0.3	/		transport_buffer	8	4A	303	NA	0	2020-11-29	MCF-10A P15 200 000 cells/cm^2 PET(0.4 micron, 0.3 cm^2) serum free	2-3d	Decant	011	0.423302
MCF-10A	15	200000	PET	0.4	0.3	/		transport_buffer	8	4C	305	NA	0	2020-11-29	MCF-10A P15 200 000 cells/cm^2 PET(0.4 micron, 0.3 cm^2) serum free	2-3d	Decant	011	0.432335
MCF-10A	15	200000	PET	0.4	0.3	/		transport_buffer	8	4A	299	NA	0	2020-11-29	MCF-10A P15 200 000 cells/cm^2 PET(0.4 micron, 0.3 cm^2) serum free	2-3d	Decant	011	0.433479
MCF-10A	15	200000	PET	0.4	0.3	/		transport_buffer	8	4C	306	NA	0	2020-11-29	MCF-10A P15 200 000 cells/cm^2 PET(0.4 micron, 0.3 cm^2) serum free	2-3d	Decant	011	0.433993
MCF-10A	15	200000	PET	0.4	0.3	/		transport_buffer	8	4B	307	NA	0	2020-11-29	MCF-10A P15 200 000 cells/cm^2 PET(0.4 micron, 0.3 cm^2) serum free	2-3d	Decant	011	0.441254
MCF-10A	15	200000	PET	0.4	0.3	/		transport_buffer	8	4B	304	NA	0	2020-11-29	MCF-10A P15 200 000 cells/cm^2 PET(0.4 micron, 0.3 cm^2) serum free	2-3d	Decant	011	0.445827
MCF-10A	15	200000	PET	0.4	0.3	/		transport_buffer	8	4B	310	NA	0	2020-11-29	MCF-10A P15 200 000 cells/cm^2 PET(0.4 micron, 0.3 cm^2) serum free	2-3d	Decant	011	0.459491
MCF-10A	15	200000	PET	0.4	0.3	/		transport_buffer	10	4A	319	NA	0	2020-11-29	MCF-10A P15 200 000 cells/cm^2 PET(0.4 micron, 0.3 cm^2) serum free	2-3d	Decant	011	0.560936
MCF-10A	15	200000	PET	0.4	0.3	/		transport_buffer	10	4A	324	NA	0	2020-11-29	MCF-10A P15 200 000 cells/cm^2 PET(0.4 micron, 0.3 cm^2) serum free	2-3d	Decant	011	0.569502
MCF-10A	15	200000	PET	0.4	0.3	/		transport_buffer	10	4A	325	NA	0	2020-11-29	MCF-10A P15 200 000 cells/cm^2 PET(0.4 micron, 0.3 cm^2) serum free	2-3d	Decant	011	0.577444
MCF-10A	15	200000	PET	0.4	0.3	/		transport_buffer	10	4C	330	NA	0	2020-11-29	MCF-10A P15 200 000 cells/cm^2 PET(0.4 micron, 0.3 cm^2) serum free	2-3d	Decant	011	0.627705
MCF-10A	15	200000	PET	0.4	0.3	/		transport_buffer	10	4C	320	NA	0	2020-11-29	MCF-10A P15 200 000 cells/cm^2 PET(0.4 micron, 0.3 cm^2) serum free	2-3d	Decant	011	0.641547
MCF-10A	15	200000	PET	0.4	0.3	/		transport_buffer	1	1B	245	NA	0	2020-11-29	MCF-10A P15 200 000 cells/cm^2 PET(0.4 micron, 0.3 cm^2) serum free	2-3d	Decant	011	0.641648
MCF-10A	15	200000	PET	0.4	0.3	/		transport_buffer	1	1B	254	NA	0	2020-11-29	MCF-10A P15 200 000 cells/cm^2 PET(0.4 micron, 0.3 cm^2) serum free	2-3d	Decant	011	0.653556
MCF-10A	15	200000	PET	0.4	0.3	/		transport_buffer	1	1B	242	NA	0	2020-11-29	MCF-10A P15 200 000 cells/cm^2 PET(0.4 micron, 0.3 cm^2) serum free	2-3d	Decant	011	0.660636
MCF-10A	15	200000	PET	0.4	0.3	/		transport_buffer	10	4C	331	NA	0	2020-11-29	MCF-10A P15 200 000 cells/cm^2 PET(0.4 micron, 0.3 cm^2) serum free	2-3d	Decant	011	0.663898
MCF-10A	15	200000	PET	0.4	0.3	/		transport_buffer	10	4B	315	NA	0	2020-11-29	MCF-10A P15 200 000 cells/cm^2 PET(0.4 micron, 0.3 cm^2) serum free	2-3d	Decant	011	0.675925
MCF-10A	15	200000	PET	0.4	0.3	/		transport_buffer	10	4B	310	NA	0	2020-11-29	MCF-10A P15 200 000 cells/cm^2 PET(0.4 micron, 0.3 cm^2) serum free	2-3d	Decant	011	0.681144
MCF-10A	15	200000	PET	0.4	0.3	/		transport_buffer	10	4B	317	NA	0	2020-11-29	MCF-10A P15 200 000 cells/cm^2 PET(0.4 micron, 0.3 cm^2) serum free	2-3d	Decant	011	0.685001
MCF-10A	15	200000	PET	0.4	0.3	/		transport_buffer	1	1A	239	NA	0	2020-11-29	MCF-10A P15 200 000 cells/cm^2 PET(0.4 micron, 0.3 cm^2) serum free	2-3d	Decant	011	0.707195
MCF-10A	15	200000	PET	0.4	0.3	/		transport_buffer	1	1A	245	NA	0	2020-11-29	MCF-10A P15 200 000 cells/cm^2 PET(0.4 micron, 0.3 cm^2) serum free	2-3d	Decant	011	0.709233
MCF-10A	15	200000	PET	0.4	0.3	/		transport_buffer	1	1A	249	NA	0	2020-11-29	MCF-10A P15 200 000 cells/cm^2 PET(0.4 micron, 0.3 cm^2) serum free	2-3d	Decant	011	0.71347
MCF-10A	15	0	PET	0.4	0.3	/		transport_buffer	1	1D	234	NA	1	2020-11-29	MCF-10A P15 blank PET(0.4 micron, 0.3 cm^2) serum free	2-3d	Decant	011	0.722974
MCF-10A	15	0	PET	0.4	0.3	/		transport_buffer	1	1D	255	NA	1	2020-11-29	MCF-10A P15 blank PET(0.4 micron, 0.3 cm^2) serum free	2-3d	Decant	011	0.730617
MCF-10A	15	0	PET	0.4	0.3	/		transport_buffer	1	1D	223	NA	1	2020-11-29	MCF-10A P15 200 000 cells/cm^2 PET(0.4 micron, 0.3 cm^2) serum free	2-3d	Decant	011	0.734238
MCF-10A	15	200000	PET	0.4	0.3	/		transport_buffer	1	1C	241	NA	0	2020-11-29	MCF-10A P15 200 000 cells/cm^2 PET(0.4 micron, 0.3 cm^2) serum free	2-3d	Decant	011	0.788189
MCF-10A	15	200000	PET	0.4	0.3	/		transport_buffer	1	1C	246	NA	0	2020-11-29	MCF-10A P15 200 000 cells/cm^2 PET(0.4 micron, 0.3 cm^2) serum free	2-3d	Decant	011	0.795859
MCF-10A	15	200000	PET	0.4	0.3	/		transport_buffer	7	1B	299	NA	0	2020-11-29	MCF-10A P15 200 000 cells/cm^2 PET(0.4 micron, 0.3 cm^2) serum free	2-3d	Decant	011	0.806078
MCF-10A	15	200000	PET	0.4	0.3	/		transport_buffer	1	1C	240	NA	0	2020-11-29	MCF-10A P15 200 000 cells/cm^2 PET(0.4 micron, 0.3 cm^2) serum free	2-3d	Decant	011	0.815813
MCF-10A	15	200000	PET	0.4	0.3	/		transport_buffer	6	4B	292	NA	0	2020-11-29	MCF-10A P15 200 000 cells/cm^2 PET(0.4 micron, 0.3 cm^2) serum free	2-3d	Decant	011	0.819966
MCF-10A	15	200000	PET	0.4	0.3	/		transport_buffer	6	4B	303	NA	0	2020-11-29	MCF-10A P15 200 000 cells/cm^2 PET(0.4 micron, 0.3 cm^2) serum free	2-3d	Decant	011	0.821138
MCF-10A	15	200000	PET	0.4	0.3	/		transport_buffer	6	4B	320	NA	0	2020-11-29	MCF-10A P15 200 000 cells/cm^2 PET(0.4 micron, 0.3 cm^2) serum free	2-3d	Decant	011	0.834582
MCF-10A	15	200000	PET	0.4	0.3	/		transport_buffer	4	4C	306	NA	0	2020-11-29	MCF-10A P15 200 000 cells/cm^2 PET(0.4 micron, 0.3 cm^2) serum free	2-3d	Decant	011	0.837818
MCF-10A	15	200000	PET	0.4	0.3	/		transport_buffer	7	1B	309	NA	0	2020-11-29	MCF-10A P15 200 000 cells/cm^2 PET(0.4 micron, 0.3 cm^2) serum free	2-3d	Decant	011	0.852568
MCF-10A	15	200000	PET	0.4	0.3	/		transport_buffer	4	4C	294	NA	0	2020-11-29	MCF-10A P15 200 000 cells/cm^2 PET(0.4 micron, 0.3 cm^2) serum free	2-3d	Decant	011	0.859747
MCF-10A	15	200000	PET	0.4	0.3	/		transport_buffer	7	1B	292	NA	0	2020-11-29	MCF-10A P15 200 000 cells/cm^2 PET(0.4 micron, 0.3 cm^2) serum free	2-3d	Decant	011	0.86126
MCF-10A	15	200000	PET	0.4	0.3	/		transport_buffer	4	4B	290	NA	0	2020-11-29	MCF-10A P15 200 000 cells/cm^2 PET(0.4 micron, 0.3 cm^2) serum free	2-3d	Decant	011	0.875872
MCF-10A	15	200000	PET	0.4	0.3	/		transport_buffer	4	4B	292	NA	0	2020-11-29	MCF-10A P15 200 000 cells/cm^2 PET(0.4 micron, 0.3 cm^2) serum free	2-3d	Decant	011	0.876709
MCF-10A	15	200000	PET	0.4	0.3	/		transport_buffer	4	4B	289	NA	0	2020-11-29	MCF-10A P15 200 000 cells/cm^2 PET(0.4 micron, 0.3 cm^2) serum free	2-3d	Decant	011	0.884186
MCF-10A	15	200000	PET	0.4	0.3	/		transport_buffer	2	4B	246	NA	0	2020-11-29	MCF-10A P15 200 000 cells/cm^2 PET(0.4 micron, 0.3 cm^2) serum free	2-3d	Decant	011	0.88934
MCF-10A	15	200000	PET	0.4	0.3	/		transport_buffer	7	1C	293	NA	0	2020-11-29	MCF-10A P15 200 000 cells/cm^2 PET(0.4 micron, 0.3 cm^2) serum free	2-3d	Decant	011	0.896871
MCF-10A	15	200000	PET	0.4	0.3	/		transport_buffer	2	4C	271	NA	0	2020-11-29	MCF-10A P15 200 000 cells/cm^2 PET(0.4 micron, 0.3 cm^2) serum free	2-3d	Decant	011	0.898807
MCF-10A	15	200000	PET	0.4	0.3	/		transport_buffer	2	4B	253	NA	0	2020-11-29	MCF-10A P15 200 000 cells/cm^2 PET(0.4 micron, 0.3 cm^2) serum free	2-3d	Decant	011	0.899296
MCF-10A	15	200000	PET	0.4	0.3	/		transport_buffer	7	1C	292	NA	0	2020-11-29	MCF-10A P15 200 000 cells/cm^2 PET(0.4 micron, 0.3 cm^2) serum free	2-3d	Decant	011	0.903657
MCF-10A	15	200000	PET	0.4	0.3	/		transport_buffer	2	4B	260	NA	0	2020-11-29	MCF-10A P15 200 000 cells/cm^2 PET(0.4 micron, 0.3 cm^2) serum free	2-3d	Decant	011	0.913955
MCF-10A	15	200000	PET	0.4	0.3	/		transport_buffer	7	1C	293	NA	0	2020-11-29	MCF-10A P15 200 000 cells/cm^2 PET(0.4 micron, 0.3 cm^2) serum free	2-3d	Decant	011	0.918518
MCF-10A	15	200000	PET	0.4	0.3	/		transport_buffer	4	4C	295	NA	0	2020-11-29	MCF-10A P15 200 000 cells/cm^2 PET(0.4 micron, 0.3 cm^2) serum free	2-3d	Decant	011	0.927541
MCF-10A	15	200000	PET	0.4	0.3	/		transport_buffer	6	4C	319	NA	0	2020-11-29	MCF-10A P15 200 000 cells/cm^2 PET(0.4 micron, 0.3 cm^2) serum free	2-3d	Decant	011	0.935218
MCF-10A	15	200000	PET	0.4	0.3	/		transport_buffer	2	4A	258	NA	0	2020-11-29	MCF-10A P15 200 000 cells/cm^2 PET(0.4 micron, 0.3 cm^2) serum free	2-3d	Decant	011	0.937165
MCF-10A	15	200000	PET	0.4	0.3	/		transport_buffer	6	4C	307	NA	0	2020-11-29	MCF-10A P15 200 000 cells/cm^2 PET(0.4 micron, 0.3 cm^2) serum free	2-3d	Decant	011	0.937616
MCF-10A	15	200000	PET	0.4	0.3	/		transport_buffer	6	4C	328	NA	0	2020-11-29	MCF-10A P15 200 000 cells/cm^2 PET(0.4 micron, 0.3 cm^2) serum free	2-3d	Decant	011	0.938844
MCF-10A	15	200000	PET	0.4	0.3	/		transport_buffer	2	4A	259	NA	0	2020-11-29	MCF-10A P15 200 000 cells/cm^2 PET(0.4 micron, 0.3 cm^2) serum free	2-3d	Decant	011	0.958726
MCF-10A	15	200000	PET	0.4	0.3	/		transport_buffer	6	4A	316	NA	0	2020-11-29	MCF-10A P15 200 000 cells/cm^2 PET(0.4 micron, 0.3 cm^2) serum free	2-3d	Decant	011	0.970808
MCF-10A	15	200000	PET	0.4	0.3	/		transport_buffer	2	4A	264	NA	0	2020-11-29	MCF-10A P15 200 000 cells/cm^2 PET(0.4 micron, 0.3 cm^2) serum free	2-3d	Decant	011	0.972652
MCF-10A	15	200000	PET	0.4	0.3	/		transport_buffer	6	4A	326	NA	0	2020-11-29	MCF-10A P15 200 000 cells/cm^2 PET(0.4 micron, 0.3 cm^2) serum free	2-3d	Decant	011	0.992397
MCF-10A	15	200000	PET	0.4	0.3	/		transport_buffer	6	4A	318	NA	0	2020-11-29	MCF-10A P15 200 000 cells/cm^2 PET(0.4 micron, 0.3 cm^2) serum free	2-3d	Decant	011	0.997529
MCF-10A	15	200000	PET	0.4	0.3	/		transport_buffer	4	4A	298	NA	0	2020-11-29	MCF-10A P15 200 000 cells/cm^2 PET(0.4 micron, 0.3 cm^2) serum free	2-3d	Decant	011	1.03205
MCF-10A	15	0	PET	0.4	0.3	/		transport_buffer	8	4D	230	NA	1	2020-11-29	MCF-10A P15 blank PET(0.4 micron, 0.3 cm^2) serum free	2-3d	Decant	011	1.03968
MCF-10A	15	0	PET	0.4	0.3	/		transport_buffer	8	4D	228	NA	1	2020-11-29	MCF-10A P15 blank PET(0.4 micron, 0.3 cm^2) serum free	2-3d	Decant	011	1.05068
MCF-10A	15	0	PET	0.4	0.3	/		transport_buffer	8	4D	236	NA	1	2020-11-29	MCF-10A P15 blank PET(0.4 micron, 0.3 cm^2) serum free	2-3d	Decant	011	1.06969
MCF-10A	15	200000	PET	0.4	0.3	/		transport_buffer	2	4C	259	NA	0	2020-11-29	MCF-10A P15 200 000 cells/cm^2 PET(0.4 micron, 0.3 cm^2) serum free	2-3d	Decant	011	1.10605
MCF-10A	15	200000	PET	0.4	0.3	/		transport_buffer	2	4C	262	NA	0	2020-11-29	MCF-10A P15 200 000 cells/cm^2 PET(0.4 micron, 0.3 cm^2) serum free	2-3d	Decant	011	1.11839
MCF-10A	15	200000	PET	0.4	0.3	/		transport_buffer	4	4A	296	NA	0	2020-11-29	MCF-10A P15 200 000 cells/cm^2 PET(0.4 micron, 0.3 cm^2) serum free	2-3d	Decant	011	1.12188
MCF-10A	15	200000	PET	0.4	0.3	/		transport_buffer	9	1B	282	NA	0	2020-11-29	MCF-10A P15 200 000 cells/cm^2 PET(0.4 micron, 0.3 cm^2) serum free	2-3d	Decant	011	1.14717
MCF-10A	15	200000	PET	0.4	0.3	/		transport_buffer	11	1B	300	NA	0	2020-11-29	MCF-10A P15 200 000 cells/cm^2 PET(0.4 micron, 0.3 cm^2) serum free	2-3d	Decant	011	1.14717
MCF-10A	15	200000	PET	0.4	0.3	/		transport_buffer	4	4A	292	NA	0	2020-11-29	MCF-10A P15 200 000 cells/cm^2 PET(0.4 micron, 0.3 cm^2) serum free	2-3d	Decant	011	1.15408
MCF-10A	15	200000	PET	0.4	0.3	/		transport_buffer	9	1B	280	NA	0	2020-11-29	MCF-10A P15 200 000 cells/cm^2 PET(0.4 micron, 0.3 cm^2) serum free	2-3d	Decant	011	1.16711
MCF-10A	15	200000	PET	0.4	0.3	/		transport_buffer	11	1B	304	NA	0	2020-11-29	MCF-10A P15 200 000 cells/cm^2 PET(0.4 micron, 0.3 cm^2) serum free	2-3d	Decant	011	1.16711
MCF-10A	15	200000	PET	0.4	0.3	/		transport_buffer	9	1B	285	NA	0	2020-11-29	MCF-10A P15 200 000 cells/cm^2 PET(0.4 micron, 0.3 cm^2) serum free	2-3d	Decant	011	1.16797
MCF-10A	15	200000	PET	0.4	0.3	/		transport_buffer	11	1B	305	NA	0	2020-11-29	MCF-10A P15 200 000 cells/cm^2 PET(0.4 micron, 0.3 cm^2) serum free	2-3d	Decant	011	1.16797
MCF-10A	15	200000	PET	0.4	0.3	/		transport_buffer	7	1A	275	NA	0	2020-11-29	MCF-10A P15 200 000 cells/cm^2 PET(0.4 micron, 0.3 cm^2) serum free	2-3d	Decant	011	1.17598
MCF-10A	15	200000	PET	0.4	0.3	/		transport_buffer	7	1A	271	NA	0	2020-11-29	MCF-10A P15 200 000 cells/cm^2 PET(0.4 micron, 0.3 cm^2) serum free	2-3d	Decant	011	1.18159
MCF-10A	15	200000	PET	0.4	0.3	/		transport_buffer	7	1A	283	NA	0	2020-11-29	MCF-10A P15 200 000 cells/cm^2 PET(0.4 micron, 0.3 cm^2) serum free	2-3d	Decant	011	1.19079
MCF-10A	15	200000	PET	0.4	0.3	/		transport_buffer	9	1C	266	NA	0	2020-11-29	MCF-10A P15 200 000 cells/cm^2 PET(0.4 micron, 0.3 cm^2) serum free	2-3d	Decant	011	1.24922
MCF-10A	15	200000	PET	0.4	0.3	/		transport_buffer	11	1C	318	NA	0	2020-11-29	MCF-10A P15 200 000 cells/cm^2 PET(0.4 micron, 0.3 cm^2) serum free	2-3d	Decant	011	1.24922
MCF-10A	15	200000	PET	0.4	0.3	/		transport_buffer	9	1C	268	NA	0	2020-11-29	MCF-10A P15 200 000 cells/cm^2 PET(0.4 micron, 0.3 cm^2) serum free	2-3d	Decant	011	1.28979
MCF-10A	15	200000	PET	0.4	0.3	/		transport_buffer	11	1C	301	NA	0	2020-11-29	MCF-10A P15 200 000 cells/cm^2 PET(0.4 micron, 0.3 cm^2) serum free	2-3d	Decant	011	1.28979
MCF-10A	15	200000	PET	0.4	0.3	/		transport_buffer	9	1C	268	NA	0	2020-11-29	MCF-10A P15 200 000 cells/cm^2 PET(0.4 micron, 0.3 cm^2) serum free	2-3d	Decant	011	1.29
MCF-10A	15	200000	PET	0.4	0.3	/		transport_buffer	11	1C	306	NA	0	2020-11-29	MCF-10A P15 200 000 cells/cm^2 PET(0.4 micron, 0.3 cm^2) serum free	2-3d	Decant	011	1.29
MCF-10A	15	200000	PET	0.4	0.3	/		transport_buffer	9	1A	262	NA	0	2020-11-29	MCF-10A P15 200 000 cells/cm^2 PET(0.4 micron, 0.3 cm^2) serum free	2-3d	Decant	011	1.38497
MCF-10A	15	200000	PET	0.4	0.3	/		transport_buffer	11	1A	273	NA	0	2020-11-29	MCF-10A P15 200 000 cells/cm^2 PET(0.4 micron, 0.3 cm^2) serum free	2-3d	Decant	011	1.38497
MCF-10A	15	200000	PET	0.4	0.3	/		transport_buffer	9	1A	257	NA	0	2020-11-29	MCF-10A P15 200 000 cells/cm^2 PET(0.4 micron, 0.3 cm^2) serum free	2-3d	Decant	011	1.4162
MCF-10A	15	200000	PET	0.4	0.3	/		transport_buffer	11	1A	280	NA	0	2020-11-29	MCF-10A P15 200 000 cells/cm^2 PET(0.4 micron, 0.3 cm^2) serum free	2-3d	Decant	011	1.4162
MCF-10A	15	200000	PET	0.4	0.3	/		transport_buffer	9	1A	255	NA	0	2020-11-29	MCF-10A P15 200 000 cells/cm^2 PET(0.4 micron, 0.3 cm^2) serum free	2-3d	Decant	011	1.41744
MCF-10A	15	200000	PET	0.4	0.3	/		transport_buffer	11	1A	280	NA	0	2020-11-29	MCF-10A P15 200 000 cells/cm^2 PET(0.4 micron, 0.3 cm^2) serum free	2-3d	Decant	011	1.41744
MCF-10A	15	0	PET	0.4	0.3	/		transport_buffer	7	1D	252	NA	1	2020-11-29	MCF-10A P15 blank PET(0.4 micron, 0.3 cm^2) serum free	2-3d	Decant	011	1.45243
MCF-10A	15	0	PET	0.4	0.3	/		transport_buffer	7	1D	250	NA	1	2020-11-29	MCF-10A P15 blank PET(0.4 micron, 0.3 cm^2) serum free	2-3d	Decant	011	1.483
MCF-10A	15	0	PET	0.4	0.3	/		transport_buffer	7	1D	265	NA	1	2020-11-29	MCF-10A P15 blank PET(0.4 micron, 0.3 cm^2) serum free	2-3d	Decant	011	1.49393
MCF-10A	15	200000	PET	0.4	0.3	/		transport_buffer	5	1B	267	NA	0	2020-11-29	MCF-10A P15 200 000 cells/cm^2 PET(0.4 micron, 0.3 cm^2) serum free	2-3d	Decant	011	1.53026
MCF-10A	15	200000	PET	0.4	0.3	/		transport_buffer	5	1C	269	NA	0	2020-11-29	MCF-10A P15 200 000 cells/cm^2 PET(0.4 micron, 0.3 cm^2) serum free	2-3d	Decant	011	1.55444
MCF-10A	15	200000	PET	0.4	0.3	/		transport_buffer	5	1B	268	NA	0	2020-11-29	MCF-10A P15 200 000 cells/cm^2 PET(0.4 micron, 0.3 cm^2) serum free	2-3d	Decant	011	1.57265
MCF-10A	15	200000	PET	0.4	0.3	/		transport_buffer	5	1C	282	NA	0	2020-11-29	MCF-10A P15 200 000 cells/cm^2 PET(0.4 micron, 0.3 cm^2) serum free	2-3d	Decant	011	1.57378
MCF-10A	15	200000	PET	0.4	0.3	/		transport_buffer	5	1B	276	NA	0	2020-11-29	MCF-10A P15 200 000 cells/cm^2 PET(0.4 micron, 0.3 cm^2) serum free	2-3d	Decant	011	1.59608
MCF-10A	15	0	PET	0.4	0.3	/		transport_buffer	10	4D	247	NA	1	2020-11-29	MCF-10A P15 blank PET(0.4 micron, 0.3 cm^2) serum free	2-3d	Decant	011	1.61238
MCF-10A	15	200000	PET	0.4	0.3	/		transport_buffer	5	1C	275	NA	0	2020-11-29	MCF-10A P15 200 000 cells/cm^2 PET(0.4 micron, 0.3 cm^2) serum free	2-3d	Decant	011	1.61767
MCF-10A	15	0	PET	0.4	0.3	/		transport_buffer	10	4D	254	NA	1	2020-11-29	MCF-10A P15 blank PET(0.4 micron, 0.3 cm^2) serum free	2-3d	Decant	011	1.6206
MCF-10A	15	0	PET	0.4	0.3	/		transport_buffer	10	4D	245	NA	1	2020-11-29	MCF-10A P15 blank PET(0.4 micron, 0.3 cm^2) serum free	2-3d	Decant	011	1.62784
MCF-10A	15	0	PET	0.4	0.3	/		transport_buffer	2	4D	239	NA	1	2020-11-29	MCF-10A P15 blank PET(0.4 micron, 0.3 cm^2) serum free	2-3d	Decant	011	1.70872
MCF-10A	15	200000	PET	0.4	0.3	/		transport_buffer	5	1A	269	NA	0	2020-11-29	MCF-10A P15 200 000 cells/cm^2 PET(0.4 micron, 0.3 cm^2) serum free	2-3d	Decant	011	1.79234
MCF-10A	15	200000	PET	0.4	0.3	/		transport_buffer	5	1A	277	NA	0	2020-11-29	MCF-10A P15 200 000 cells/cm^2 PET(0.4 micron, 0.3 cm^2) serum free	2-3d	Decant	011	1.79573
MCF-10A	15	200000	PET	0.4	0.3	/		transport_buffer	5	1A	274	NA	0	2020-11-29	MCF-10A P15 200 000 cells/cm^2 PET(0.4 micron, 0.3 cm^2) serum free	2-3d	Decant	011	1.80715
MCF-10A	15	0	PET	0.4	0.3	/		transport_buffer	4	4D	256	NA	1	2020-11-29	MCF-10A P15 blank PET(0.4 micron, 0.3 cm^2) serum free	2-3d	Decant	011	1.95087
MCF-10A	15	0	PET	0.4	0.3	/		transport_buffer	4	4D	252	NA	1	2020-11-29	MCF-10A P15 blank PET(0.4 micron, 0.3 cm^2) serum free	2-3d	Decant	011	1.98197
MCF-10A	15	0	PET	0.4	0.3	/		transport_buffer	4	4D	250	NA	1	2020-11-29	MCF-10A P15 blank PET(0.4 micron, 0.3 cm^2) serum free	2-3d	Decant	011	1.98323
MCF-10A	15	0	PET	0.4	0.3	/		transport_buffer	2	4D	233	NA	1	2020-11-29	MCF-10A P15 blank PET(0.4 micron, 0.3 cm^2) serum free	2-3d	Decant	011	2.02688
MCF-10A	15	0	PET	0.4	0.3	/		transport_buffer	2	4D	242	NA	1	2020-11-29	MCF-10A P15 blank PET(0.4 micron, 0.3 cm^2) serum free	2-3d	Decant	011	2.05326
MCF-10A	15	0	PET	0.4	0.3	/		transport_buffer	6	4D	252	NA	1	2020-11-29	MCF-10A P15 blank PET(0.4 micron, 0.3 cm^2) serum free	2-3d	Decant	011	2.08897
MCF-10A	15	0	PET	0.4	0.3	/		transport_buffer	6	4D	266	NA	1	2020-11-29	MCF-10A P15 blank PET(0.4 micron, 0.3 cm^2) serum free	2-3d	Decant	011	2.11839
MCF-10A	15	0	PET	0.4	0.3	/		transport_buffer	6	4D	230	NA	1	2020-11-29	MCF-10A P15 blank PET(0.4 micron, 0.3 cm^2) serum free	2-3d	Decant	011	2.17892
MCF-10A	15	0	PET	0.4	0.3	/		transport_buffer	5	1D	241	NA	1	2020-11-29	MCF-10A P15 blank PET(0.4 micron, 0.3 cm^2) serum free	2-3d	Decant	011	2.31747
MCF-10A	15	0	PET	0.4	0.3	/		transport_buffer	5	1D	243	NA	1	2020-11-29	MCF-10A P15 blank PET(0.4 micron, 0.3 cm^2) serum free	2-3d	Decant	011	2.31975
MCF-10A	15	0	PET	0.4	0.3	/		transport_buffer	5	1D	238	NA	1	2020-11-29	MCF-10A P15 blank PET(0.4 micron, 0.3 cm^2) serum free	2-3d	Decant	011	2.32406
MCF-10A	15	0	PET	0.4	0.3	/		transport_buffer	9	1D	228	NA	1	2020-11-29	MCF-10A P15 blank PET(0.4 micron, 0.3 cm^2) serum free	2-3d	Decant	011	2.78664
MCF-10A	15	0	PET	0.4	0.3	/		transport_buffer	11	1D	247	NA	1	2020-11-29	MCF-10A P15 blank PET(0.4 micron, 0.3 cm^2) serum free	2-3d	Decant	011	2.78664
MCF-10A	15	0	PET	0.4	0.3	/		transport_buffer	9	1D	239	NA	1	2020-11-29	MCF-10A P15 blank PET(0.4 micron, 0.3 cm^2) serum free	2-3d	Decant	011	2.79501
MCF-10A	15	0	PET	0.4	0.3	/		transport_buffer	11	1D	247	NA	1	2020-11-29	MCF-10A P15 blank PET(0.4 micron, 0.3 cm^2) serum free	2-3d	Decant	011	2.79501
MCF-10A	15	0	PET	0.4	0.3	/		transport_buffer	9	1D	232	NA	1	2020-11-29	MCF-10A P15 blank PET(0.4 micron, 0.3 cm^2) serum free	2-3d	Decant	011	2.86402
MCF-10A	15	0	PET	0.4	0.3	/		transport_buffer	11	1D	313	NA	1	2020-11-29	MCF-10A P15 blank PET(0.4 micron, 0.3 cm^2) serum free	2-3d	Decant	011	2.86402
MCF-10A	15	0	PET	0.4	0.3	/		transport_buffer	3	1D	243	NA	1	2020-11-29	MCF-10A P15 blank PET(0.4 micron, 0.3 cm^2) serum free	2-3d	Decant	011	3.31875
MCF-10A	15	0	PET	0.4	0.3	/		transport_buffer	3	1D	242	NA	1	2020-11-29	MCF-10A P15 blank PET(0.4 micron, 0.3 cm^2) serum free	2-3d	Decant	011	3.45501
MCF-10A	15	0	PET	0.4	0.3	/		transport_buffer	3	1D	240	NA	1	2020-11-29	MCF-10A P15 blank PET(0.4 micron, 0.3 cm^2) serum free	2-3d	Decant	011	3.63117
MCF-7	12	200000	PET	0.4	0.3	/	0.05	transport_buffer	9	1C	338	NA	0	2020-11-29	MCF-7 P12 200 000 cell/cm2 PET (0.4 µm, 0.3 cm2) Medium without beta-estradiol, 5% serum	2-3d	Decant	071	18.2818
MCF-7	12	200000	PET	0.4	0.3	/	0.05	transport_buffer	9	1C	326	NA	0	2020-11-29	MCF-7 P12 200 000 cell/cm2 PET (0.4 µm, 0.3 cm2) Medium without beta-estradiol, 5% serum	2-3d	Decant	071	18.1556
MCF-7	12	200000	PET	0.4	0.3	/	0.05	transport_buffer	9	1C	338	NA	0	2020-11-29	MCF-7 P12 200 000 cell/cm2 PET (0.4 µm, 0.3 cm2) Medium without beta-estradiol, 5% serum	2-3d	Decant	071	17.8618
MCF-7	12	0	PET	0.4	0.3	/	0.05	transport_buffer	9	1D	231	NA	1	2020-11-29	MCF-7 P12 200 000 cell/cm2 PET (0.4 µm, 0.3 cm2) Medium without beta-estradiol, 5% serum	2-3d	Decant	071	15.6693
MCF-7	12	0	PET	0.4	0.3	/	0.05	transport_buffer	9	1D	225	NA	1	2020-11-29	MCF-7 P12 200 000 cell/cm2 PET (0.4 µm, 0.3 cm2) Medium without beta-estradiol, 5% serum	2-3d	Decant	071	15.5882
MCF-7	12	0	PET	0.4	0.3	/	0.05	transport_buffer	9	1D	231	NA	1	2020-11-29	MCF-7 P12 200 000 cell/cm2 PET (0.4 µm, 0.3 cm2) Medium without beta-estradiol, 5% serum	2-3d	Decant	071	15.3924
MCF-7	12	200000	PET	0.4	0.3	/	0.05	transport_buffer	9	1B	333	NA	0	2020-11-29	MCF-7 P12 200 000 cell/cm2 PET (0.4 µm, 0.3 cm2) Medium without beta-estradiol, 5% serum	2-3d	Decant	071	14.0075
MCF-7	12	200000	PET	0.4	0.3	/	0.05	transport_buffer	9	1B	327	NA	0	2020-11-29	MCF-7 P12 200 000 cell/cm2 PET (0.4 µm, 0.3 cm2) Medium without beta-estradiol, 5% serum	2-3d	Decant	071	13.6874
MCF-7	12	200000	PET	0.4	0.3	/	0.05	transport_buffer	9	1A	326	NA	0	2020-11-29	MCF-7 P12 200 000 cell/cm2 PET (0.4 µm, 0.3 cm2) Medium without beta-estradiol, 5% serum	2-3d	Decant	071	13.5719
MCF-7	12	200000	PET	0.4	0.3	/	0.05	transport_buffer	9	1A	329	NA	0	2020-11-29	MCF-7 P12 200 000 cell/cm2 PET (0.4 µm, 0.3 cm2) Medium without beta-estradiol, 5% serum	2-3d	Decant	071	13.5645
MCF-7	12	200000	PET	0.4	0.3	/	0.05	transport_buffer	9	1B	327	NA	0	2020-11-29	MCF-7 P12 200 000 cell/cm2 PET (0.4 µm, 0.3 cm2) Medium without beta-estradiol, 5% serum	2-3d	Decant	071	13.5341
MCF-7	12	200000	PET	0.4	0.3	/	0.05	transport_buffer	9	1A	328	NA	0	2020-11-29	MCF-7 P12 200 000 cell/cm2 PET (0.4 µm, 0.3 cm2) Medium without beta-estradiol, 5% serum	2-3d	Decant	071	12.9878
MCF-7	12	0	PET	0.4	0.3	/	0.05	transport_buffer	3	1D	230	NA	1	2020-11-29	MCF-7 P12 200 000 cell/cm2 PET (0.4 µm, 0.3 cm2) Medium without beta-estradiol, 5% serum	2-3d	Decant	071	3.55153
MCF-7	12	0	PET	0.4	0.3	/	0.05	transport_buffer	3	1D	232	NA	1	2020-11-29	MCF-7 P12 200 000 cell/cm2 PET (0.4 µm, 0.3 cm2) Medium without beta-estradiol, 5% serum	2-3d	Decant	071	3.52442
MCF-7	12	0	PET	0.4	0.3	/	0.05	transport_buffer	3	1D	235	NA	1	2020-11-29	MCF-7 P12 200 000 cell/cm2 PET (0.4 µm, 0.3 cm2) Medium without beta-estradiol, 5% serum	2-3d	Decant	071	3.51117
MCF-7	12	0	PET	0.4	0.3	/	0.05	transport_buffer	11	1D	235	NA	1	2020-11-29	MCF-7 P12 200 000 cell/cm2 PET (0.4 µm, 0.3 cm2) Medium without beta-estradiol, 5% serum	2-3d	Decant	071	2.44672
MCF-7	12	0	PET	0.4	0.3	/	0.05	transport_buffer	11	1D	237	NA	1	2020-11-29	MCF-7 P12 200 000 cell/cm2 PET (0.4 µm, 0.3 cm2) Medium without beta-estradiol, 5% serum	2-3d	Decant	071	2.40979
MCF-7	12	0	PET	0.4	0.3	/	0.05	transport_buffer	11	1D	250	NA	1	2020-11-29	MCF-7 P12 200 000 cell/cm2 PET (0.4 µm, 0.3 cm2) Medium without beta-estradiol, 5% serum	2-3d	Decant	071	2.40908
MCF-7	12	0	PET	0.4	0.3	/	0.05	transport_buffer	6	4D	252	NA	1	2020-11-29	MCF-7 P12 200 000 cell/cm2 PET (0.4 µm, 0.3 cm2) Medium without beta-estradiol, 5% serum	2-3d	Decant	071	2.33553
MCF-7	12	0	PET	0.4	0.3	/	0.05	transport_buffer	6	4D	244	NA	1	2020-11-29	MCF-7 P12 200 000 cell/cm2 PET (0.4 µm, 0.3 cm2) Medium without beta-estradiol, 5% serum	2-3d	Decant	071	2.31699
MCF-7	12	200000	PET	0.4	0.3	/	0.05	transport_buffer	2	4C	258	NA	0	2020-11-29	MCF-7 P12 200 000 cell/cm2 PET (0.4 µm, 0.3 cm2) Medium without beta-estradiol, 5% serum	2-3d	Decant	071	2.26704
MCF-7	12	200000	PET	0.4	0.3	/	0.05	transport_buffer	2	4C	265	NA	0	2020-11-29	MCF-7 P12 200 000 cell/cm2 PET (0.4 µm, 0.3 cm2) Medium without beta-estradiol, 5% serum	2-3d	Decant	071	2.26686
MCF-7	12	0	PET	0.4	0.3	/	0.05	transport_buffer	5	1D	248	NA	1	2020-11-29	MCF-7 P12 200 000 cell/cm2 PET (0.4 µm, 0.3 cm2) Medium without beta-estradiol, 5% serum	2-3d	Decant	071	2.25539
MCF-7	12	0	PET	0.4	0.3	/	0.05	transport_buffer	5	1D	248	NA	1	2020-11-29	MCF-7 P12 200 000 cell/cm2 PET (0.4 µm, 0.3 cm2) Medium without beta-estradiol, 5% serum	2-3d	Decant	071	2.24947
MCF-7	12	200000	PET	0.4	0.3	/	0.05	transport_buffer	2	4C	260	NA	0	2020-11-29	MCF-7 P12 200 000 cell/cm2 PET (0.4 µm, 0.3 cm2) Medium without beta-estradiol, 5% serum	2-3d	Decant	071	2.23033
MCF-7	12	0	PET	0.4	0.3	/	0.05	transport_buffer	5	1D	235	NA	1	2020-11-29	MCF-7 P12 200 000 cell/cm2 PET (0.4 µm, 0.3 cm2) Medium without beta-estradiol, 5% serum	2-3d	Decant	071	2.14417
MCF-7	12	0	PET	0.4	0.3	/	0.05	transport_buffer	6	4D	231	NA	1	2020-11-29	MCF-7 P12 200 000 cell/cm2 PET (0.4 µm, 0.3 cm2) Medium without beta-estradiol, 5% serum	2-3d	Decant	071	2.08897
MCF-7	12	0	PET	0.4	0.3	/	0.05	transport_buffer	4	4D	238	NA	1	2020-11-29	MCF-7 P12 200 000 cell/cm2 PET (0.4 µm, 0.3 cm2) Medium without beta-estradiol, 5% serum	2-3d	Decant	071	1.99174
MCF-7	12	0	PET	0.4	0.3	/	0.05	transport_buffer	4	4D	232	NA	1	2020-11-29	MCF-7 P12 200 000 cell/cm2 PET (0.4 µm, 0.3 cm2) Medium without beta-estradiol, 5% serum	2-3d	Decant	071	1.95477
MCF-7	12	0	PET	0.4	0.3	/	0.05	transport_buffer	4	4D	242	NA	1	2020-11-29	MCF-7 P12 200 000 cell/cm2 PET (0.4 µm, 0.3 cm2) Medium without beta-estradiol, 5% serum	2-3d	Decant	071	1.91251
MCF-7	12	0	PET	0.4	0.3	/	0.05	transport_buffer	2	4D	241	NA	1	2020-11-29	MCF-7 P12 200 000 cell/cm2 PET (0.4 µm, 0.3 cm2) Medium without beta-estradiol, 5% serum	2-3d	Decant	071	1.78733
MCF-7	12	0	PET	0.4	0.3	/	0.05	transport_buffer	2	4D	241	NA	1	2020-11-29	MCF-7 P12 200 000 cell/cm2 PET (0.4 µm, 0.3 cm2) Medium without beta-estradiol, 5% serum	2-3d	Decant	071	1.76931
MCF-7	12	0	PET	0.4	0.3	/	0.05	transport_buffer	2	4D	243	NA	1	2020-11-29	MCF-7 P12 200 000 cell/cm2 PET (0.4 µm, 0.3 cm2) Medium without beta-estradiol, 5% serum	2-3d	Decant	071	1.73718
MCF-7	12	0	PET	0.4	0.3	/	0.05	transport_buffer	10	4D	260	NA	1	2020-11-29	MCF-7 P12 200 000 cell/cm2 PET (0.4 µm, 0.3 cm2) Medium without beta-estradiol, 5% serum	2-3d	Decant	071	1.64329
MCF-7	12	200000	PET	0.4	0.3	/	0.05	transport_buffer	11	1A	314	NA	0	2020-11-29	MCF-7 P12 200 000 cell/cm2 PET (0.4 µm, 0.3 cm2) Medium without beta-estradiol, 5% serum	2-3d	Decant	071	1.64062
MCF-7	12	0	PET	0.4	0.3	/	0.05	transport_buffer	10	4D	274	NA	1	2020-11-29	MCF-7 P12 200 000 cell/cm2 PET (0.4 µm, 0.3 cm2) Medium without beta-estradiol, 5% serum	2-3d	Decant	071	1.63422
MCF-7	12	0	PET	0.4	0.3	/	0.05	transport_buffer	7	1D	250	NA	1	2020-11-29	MCF-7 P12 200 000 cell/cm2 PET (0.4 µm, 0.3 cm2) Medium without beta-estradiol, 5% serum	2-3d	Decant	071	1.63035
MCF-7	12	0	PET	0.4	0.3	/	0.05	transport_buffer	10	4D	273	NA	1	2020-11-29	MCF-7 P12 200 000 cell/cm2 PET (0.4 µm, 0.3 cm2) Medium without beta-estradiol, 5% serum	2-3d	Decant	071	1.62741
MCF-7	12	200000	PET	0.4	0.3	/	0.05	transport_buffer	11	1A	312	NA	0	2020-11-29	MCF-7 P12 200 000 cell/cm2 PET (0.4 µm, 0.3 cm2) Medium without beta-estradiol, 5% serum	2-3d	Decant	071	1.61821
MCF-7	12	0	PET	0.4	0.3	/	0.05	transport_buffer	7	1D	245	NA	1	2020-11-29	MCF-7 P12 200 000 cell/cm2 PET (0.4 µm, 0.3 cm2) Medium without beta-estradiol, 5% serum	2-3d	Decant	071	1.61759
MCF-7	12	0	PET	0.4	0.3	/	0.05	transport_buffer	7	1D	250	NA	1	2020-11-29	MCF-7 P12 200 000 cell/cm2 PET (0.4 µm, 0.3 cm2) Medium without beta-estradiol, 5% serum	2-3d	Decant	071	1.59193
MCF-7	12	200000	PET	0.4	0.3	/	0.05	transport_buffer	11	1A	313	NA	0	2020-11-29	MCF-7 P12 200 000 cell/cm2 PET (0.4 µm, 0.3 cm2) Medium without beta-estradiol, 5% serum	2-3d	Decant	071	1.58969
MCF-7	12	200000	PET	0.4	0.3	/	0.05	transport_buffer	5	1A	301	NA	0	2020-11-29	MCF-7 P12 200 000 cell/cm2 PET (0.4 µm, 0.3 cm2) Medium without beta-estradiol, 5% serum	2-3d	Decant	071	1.38931
MCF-7	12	200000	PET	0.4	0.3	/	0.05	transport_buffer	5	1A	309	NA	0	2020-11-29	MCF-7 P12 200 000 cell/cm2 PET (0.4 µm, 0.3 cm2) Medium without beta-estradiol, 5% serum	2-3d	Decant	071	1.35172
MCF-7	12	200000	PET	0.4	0.3	/	0.05	transport_buffer	5	1A	314	NA	0	2020-11-29	MCF-7 P12 200 000 cell/cm2 PET (0.4 µm, 0.3 cm2) Medium without beta-estradiol, 5% serum	2-3d	Decant	071	1.32775
MCF-7	12	200000	PET	0.4	0.3	/	0.05	transport_buffer	5	1C	317	NA	0	2020-11-29	MCF-7 P12 200 000 cell/cm2 PET (0.4 µm, 0.3 cm2) Medium without beta-estradiol, 5% serum	2-3d	Decant	071	1.30055
MCF-7	12	200000	PET	0.4	0.3	/	0.05	transport_buffer	5	1C	314	NA	0	2020-11-29	MCF-7 P12 200 000 cell/cm2 PET (0.4 µm, 0.3 cm2) Medium without beta-estradiol, 5% serum	2-3d	Decant	071	1.29102
MCF-7	12	200000	PET	0.4	0.3	/	0.05	transport_buffer	5	1B	307	NA	0	2020-11-29	MCF-7 P12 200 000 cell/cm2 PET (0.4 µm, 0.3 cm2) Medium without beta-estradiol, 5% serum	2-3d	Decant	071	1.28709
MCF-7	12	200000	PET	0.4	0.3	/	0.05	transport_buffer	2	4A	260	NA	0	2020-11-29	MCF-7 P12 200 000 cell/cm2 PET (0.4 µm, 0.3 cm2) Medium without beta-estradiol, 5% serum	2-3d	Decant	071	1.28086
MCF-7	12	200000	PET	0.4	0.3	/	0.05	transport_buffer	11	1C	339	NA	0	2020-11-29	MCF-7 P12 200 000 cell/cm2 PET (0.4 µm, 0.3 cm2) Medium without beta-estradiol, 5% serum	2-3d	Decant	071	1.27559
MCF-7	12	200000	PET	0.4	0.3	/	0.05	transport_buffer	5	1B	305	NA	0	2020-11-29	MCF-7 P12 200 000 cell/cm2 PET (0.4 µm, 0.3 cm2) Medium without beta-estradiol, 5% serum	2-3d	Decant	071	1.27454
MCF-7	12	200000	PET	0.4	0.3	/	0.05	transport_buffer	11	1C	348	NA	0	2020-11-29	MCF-7 P12 200 000 cell/cm2 PET (0.4 µm, 0.3 cm2) Medium without beta-estradiol, 5% serum	2-3d	Decant	071	1.27208
MCF-7	12	200000	PET	0.4	0.3	/	0.05	transport_buffer	2	4A	260	NA	0	2020-11-29	MCF-7 P12 200 000 cell/cm2 PET (0.4 µm, 0.3 cm2) Medium without beta-estradiol, 5% serum	2-3d	Decant	071	1.2643
MCF-7	12	200000	PET	0.4	0.3	/	0.05	transport_buffer	2	4A	268	NA	0	2020-11-29	MCF-7 P12 200 000 cell/cm2 PET (0.4 µm, 0.3 cm2) Medium without beta-estradiol, 5% serum	2-3d	Decant	071	1.25936
MCF-7	12	200000	PET	0.4	0.3	/	0.05	transport_buffer	11	1C	338	NA	0	2020-11-29	MCF-7 P12 200 000 cell/cm2 PET (0.4 µm, 0.3 cm2) Medium without beta-estradiol, 5% serum	2-3d	Decant	071	1.24463
MCF-7	12	200000	PET	0.4	0.3	/	0.05	transport_buffer	5	1C	304	NA	0	2020-11-29	MCF-7 P12 200 000 cell/cm2 PET (0.4 µm, 0.3 cm2) Medium without beta-estradiol, 5% serum	2-3d	Decant	071	1.23436
MCF-7	12	200000	PET	0.4	0.3	/	0.05	transport_buffer	5	1B	307	NA	0	2020-11-29	MCF-7 P12 200 000 cell/cm2 PET (0.4 µm, 0.3 cm2) Medium without beta-estradiol, 5% serum	2-3d	Decant	071	1.21686
MCF-7	12	200000	PET	0.4	0.3	/	0.05	transport_buffer	6	4A	326	NA	0	2020-11-29	MCF-7 P12 200 000 cell/cm2 PET (0.4 µm, 0.3 cm2) Medium without beta-estradiol, 5% serum	2-3d	Decant	071	1.15679
MCF-7	12	200000	PET	0.4	0.3	/	0.05	transport_buffer	2	4B	273	NA	0	2020-11-29	MCF-7 P12 200 000 cell/cm2 PET (0.4 µm, 0.3 cm2) Medium without beta-estradiol, 5% serum	2-3d	Decant	071	1.15473
MCF-7	12	200000	PET	0.4	0.3	/	0.05	transport_buffer	6	4A	326	NA	0	2020-11-29	MCF-7 P12 200 000 cell/cm2 PET (0.4 µm, 0.3 cm2) Medium without beta-estradiol, 5% serum	2-3d	Decant	071	1.14943
MCF-7	12	200000	PET	0.4	0.3	/	0.05	transport_buffer	11	1B	334	NA	0	2020-11-29	MCF-7 P12 200 000 cell/cm2 PET (0.4 µm, 0.3 cm2) Medium without beta-estradiol, 5% serum	2-3d	Decant	071	1.14876
MCF-7	12	0	PET	0.4	0.3	/	0.05	transport_buffer	8	4D	224	NA	1	2020-11-29	MCF-7 P12 200 000 cell/cm2 PET (0.4 µm, 0.3 cm2) Medium without beta-estradiol, 5% serum	2-3d	Decant	071	1.13615
MCF-7	12	0	PET	0.4	0.3	/	0.05	transport_buffer	8	4D	231	NA	1	2020-11-29	MCF-7 P12 200 000 cell/cm2 PET (0.4 µm, 0.3 cm2) Medium without beta-estradiol, 5% serum	2-3d	Decant	071	1.132
MCF-7	12	200000	PET	0.4	0.3	/	0.05	transport_buffer	2	4B	271	NA	0	2020-11-29	MCF-7 P12 200 000 cell/cm2 PET (0.4 µm, 0.3 cm2) Medium without beta-estradiol, 5% serum	2-3d	Decant	071	1.12956
MCF-7	12	0	PET	0.4	0.3	/	0.05	transport_buffer	8	4D	233	NA	1	2020-11-29	MCF-7 P12 200 000 cell/cm2 PET (0.4 µm, 0.3 cm2) Medium without beta-estradiol, 5% serum	2-3d	Decant	071	1.12786
MCF-7	12	200000	PET	0.4	0.3	/	0.05	transport_buffer	2	4B	262	NA	0	2020-11-29	MCF-7 P12 200 000 cell/cm2 PET (0.4 µm, 0.3 cm2) Medium without beta-estradiol, 5% serum	2-3d	Decant	071	1.12346
MCF-7	12	200000	PET	0.4	0.3	/	0.05	transport_buffer	11	1B	333	NA	0	2020-11-29	MCF-7 P12 200 000 cell/cm2 PET (0.4 µm, 0.3 cm2) Medium without beta-estradiol, 5% serum	2-3d	Decant	071	1.11593
MCF-7	12	200000	PET	0.4	0.3	/	0.05	transport_buffer	11	1B	343	NA	0	2020-11-29	MCF-7 P12 200 000 cell/cm2 PET (0.4 µm, 0.3 cm2) Medium without beta-estradiol, 5% serum	2-3d	Decant	071	1.11118
MCF-7	12	200000	PET	0.4	0.3	/	0.05	transport_buffer	6	4C	347	NA	0	2020-11-29	MCF-7 P12 200 000 cell/cm2 PET (0.4 µm, 0.3 cm2) Medium without beta-estradiol, 5% serum	2-3d	Decant	071	0.999705
MCF-7	12	200000	PET	0.4	0.3	/	0.05	transport_buffer	4	4C	303	NA	0	2020-11-29	MCF-7 P12 200 000 cell/cm2 PET (0.4 µm, 0.3 cm2) Medium without beta-estradiol, 5% serum	2-3d	Decant	071	0.998181
MCF-7	12	200000	PET	0.4	0.3	/	0.05	transport_buffer	4	4C	305	NA	0	2020-11-29	MCF-7 P12 200 000 cell/cm2 PET (0.4 µm, 0.3 cm2) Medium without beta-estradiol, 5% serum	2-3d	Decant	071	0.997232
MCF-7	12	200000	PET	0.4	0.3	/	0.05	transport_buffer	6	4C	357	NA	0	2020-11-29	MCF-7 P12 200 000 cell/cm2 PET (0.4 µm, 0.3 cm2) Medium without beta-estradiol, 5% serum	2-3d	Decant	071	0.990947
MCF-7	12	200000	PET	0.4	0.3	/	0.05	transport_buffer	4	4C	298	NA	0	2020-11-29	MCF-7 P12 200 000 cell/cm2 PET (0.4 µm, 0.3 cm2) Medium without beta-estradiol, 5% serum	2-3d	Decant	071	0.986352
MCF-7	12	200000	PET	0.4	0.3	/	0.05	transport_buffer	6	4A	322	NA	0	2020-11-29	MCF-7 P12 200 000 cell/cm2 PET (0.4 µm, 0.3 cm2) Medium without beta-estradiol, 5% serum	2-3d	Decant	071	0.970808
MCF-7	12	200000	PET	0.4	0.3	/	0.05	transport_buffer	4	4A	291	NA	0	2020-11-29	MCF-7 P12 200 000 cell/cm2 PET (0.4 µm, 0.3 cm2) Medium without beta-estradiol, 5% serum	2-3d	Decant	071	0.959625
MCF-7	12	200000	PET	0.4	0.3	/	0.05	transport_buffer	4	4A	286	NA	0	2020-11-29	MCF-7 P12 200 000 cell/cm2 PET (0.4 µm, 0.3 cm2) Medium without beta-estradiol, 5% serum	2-3d	Decant	071	0.942495
MCF-7	12	200000	PET	0.4	0.3	/	0.05	transport_buffer	4	4A	299	NA	0	2020-11-29	MCF-7 P12 200 000 cell/cm2 PET (0.4 µm, 0.3 cm2) Medium without beta-estradiol, 5% serum	2-3d	Decant	071	0.939091
MCF-7	12	200000	PET	0.4	0.3	/	0.05	transport_buffer	6	4C	333	NA	0	2020-11-29	MCF-7 P12 200 000 cell/cm2 PET (0.4 µm, 0.3 cm2) Medium without beta-estradiol, 5% serum	2-3d	Decant	071	0.935218
MCF-7	12	200000	PET	0.4	0.3	/	0.05	transport_buffer	6	4B	380	NA	0	2020-11-29	MCF-7 P12 200 000 cell/cm2 PET (0.4 µm, 0.3 cm2) Medium without beta-estradiol, 5% serum	2-3d	Decant	071	0.932875
MCF-7	12	200000	PET	0.4	0.3	/	0.05	transport_buffer	7	1A	337	NA	0	2020-11-29	MCF-7 P12 200 000 cell/cm2 PET (0.4 µm, 0.3 cm2) Medium without beta-estradiol, 5% serum	2-3d	Decant	071	0.90046
MCF-7	12	200000	PET	0.4	0.3	/	0.05	transport_buffer	6	4B	393	NA	0	2020-11-29	MCF-7 P12 200 000 cell/cm2 PET (0.4 µm, 0.3 cm2) Medium without beta-estradiol, 5% serum	2-3d	Decant	071	0.888414
MCF-7	12	200000	PET	0.4	0.3	/	0.05	transport_buffer	7	1A	344	NA	0	2020-11-29	MCF-7 P12 200 000 cell/cm2 PET (0.4 µm, 0.3 cm2) Medium without beta-estradiol, 5% serum	2-3d	Decant	071	0.876682
MCF-7	12	200000	PET	0.4	0.3	/	0.05	transport_buffer	7	1A	335	NA	0	2020-11-29	MCF-7 P12 200 000 cell/cm2 PET (0.4 µm, 0.3 cm2) Medium without beta-estradiol, 5% serum	2-3d	Decant	071	0.870738
MCF-7	12	200000	PET	0.4	0.3	/	0.05	transport_buffer	7	1B	346	NA	0	2020-11-29	MCF-7 P12 200 000 cell/cm2 PET (0.4 µm, 0.3 cm2) Medium without beta-estradiol, 5% serum	2-3d	Decant	071	0.860475
MCF-7	12	200000	PET	0.4	0.3	/	0.05	transport_buffer	7	1B	341	NA	0	2020-11-29	MCF-7 P12 200 000 cell/cm2 PET (0.4 µm, 0.3 cm2) Medium without beta-estradiol, 5% serum	2-3d	Decant	071	0.850156
MCF-7	12	200000	PET	0.4	0.3	/	0.05	transport_buffer	7	1C	357	NA	0	2020-11-29	MCF-7 P12 200 000 cell/cm2 PET (0.4 µm, 0.3 cm2) Medium without beta-estradiol, 5% serum	2-3d	Decant	071	0.846231
MCF-7	12	200000	PET	0.4	0.3	/	0.05	transport_buffer	7	1C	327	NA	0	2020-11-29	MCF-7 P12 200 000 cell/cm2 PET (0.4 µm, 0.3 cm2) Medium without beta-estradiol, 5% serum	2-3d	Decant	071	0.836641
MCF-7	12	200000	PET	0.4	0.3	/	0.05	transport_buffer	7	1C	351	NA	0	2020-11-29	MCF-7 P12 200 000 cell/cm2 PET (0.4 µm, 0.3 cm2) Medium without beta-estradiol, 5% serum	2-3d	Decant	071	0.824416
MCF-7	12	200000	PET	0.4	0.3	/	0.05	transport_buffer	6	4B	382	NA	0	2020-11-29	MCF-7 P12 200 000 cell/cm2 PET (0.4 µm, 0.3 cm2) Medium without beta-estradiol, 5% serum	2-3d	Decant	071	0.819966
MCF-7	12	200000	PET	0.4	0.3	/	0.05	transport_buffer	10	4A	368	NA	0	2020-11-29	MCF-7 P12 200 000 cell/cm2 PET (0.4 µm, 0.3 cm2) Medium without beta-estradiol, 5% serum	2-3d	Decant	071	0.816725
MCF-7	12	200000	PET	0.4	0.3	/	0.05	transport_buffer	10	4A	360	NA	0	2020-11-29	MCF-7 P12 200 000 cell/cm2 PET (0.4 µm, 0.3 cm2) Medium without beta-estradiol, 5% serum	2-3d	Decant	071	0.812925
MCF-7	12	200000	PET	0.4	0.3	/	0.05	transport_buffer	4	4B	319	NA	0	2020-11-29	MCF-7 P12 200 000 cell/cm2 PET (0.4 µm, 0.3 cm2) Medium without beta-estradiol, 5% serum	2-3d	Decant	071	0.812709
MCF-7	12	200000	PET	0.4	0.3	/	0.05	transport_buffer	4	4B	320	NA	0	2020-11-29	MCF-7 P12 200 000 cell/cm2 PET (0.4 µm, 0.3 cm2) Medium without beta-estradiol, 5% serum	2-3d	Decant	071	0.807743
MCF-7	12	200000	PET	0.4	0.3	/	0.05	transport_buffer	4	4B	313	NA	0	2020-11-29	MCF-7 P12 200 000 cell/cm2 PET (0.4 µm, 0.3 cm2) Medium without beta-estradiol, 5% serum	2-3d	Decant	071	0.802945
MCF-7	12	200000	PET	0.4	0.3	/	0.05	transport_buffer	10	4A	370	NA	0	2020-11-29	MCF-7 P12 200 000 cell/cm2 PET (0.4 µm, 0.3 cm2) Medium without beta-estradiol, 5% serum	2-3d	Decant	071	0.801976
MCF-7	12	200000	PET	0.4	0.3	/	0.05	transport_buffer	7	1B	358	NA	0	2020-11-29	MCF-7 P12 200 000 cell/cm2 PET (0.4 µm, 0.3 cm2) Medium without beta-estradiol, 5% serum	2-3d	Decant	071	0.792955
MCF-7	12	0	PET	0.4	0.3	/	0.05	transport_buffer	1	1D	236	NA	1	2020-11-29	MCF-7 P12 200 000 cell/cm2 PET (0.4 µm, 0.3 cm2) Medium without beta-estradiol, 5% serum	2-3d	Decant	071	0.777283
MCF-7	12	0	PET	0.4	0.3	/	0.05	transport_buffer	1	1D	235	NA	1	2020-11-29	MCF-7 P12 200 000 cell/cm2 PET (0.4 µm, 0.3 cm2) Medium without beta-estradiol, 5% serum	2-3d	Decant	071	0.762532
MCF-7	12	0	PET	0.4	0.3	/	0.05	transport_buffer	1	1D	239	NA	1	2020-11-29	MCF-7 P12 200 000 cell/cm2 PET (0.4 µm, 0.3 cm2) Medium without beta-estradiol, 5% serum	2-3d	Decant	071	0.752072
MCF-7	12	200000	PET	0.4	0.3	/	0.05	transport_buffer	1	1B	239	NA	0	2020-11-29	MCF-7 P12 200 000 cell/cm2 PET (0.4 µm, 0.3 cm2) Medium without beta-estradiol, 5% serum	2-3d	Decant	071	0.745278
MCF-7	12	200000	PET	0.4	0.3	/	0.05	transport_buffer	1	1B	244	NA	0	2020-11-29	MCF-7 P12 200 000 cell/cm2 PET (0.4 µm, 0.3 cm2) Medium without beta-estradiol, 5% serum	2-3d	Decant	071	0.735891
MCF-7	12	200000	PET	0.4	0.3	/	0.05	transport_buffer	8	4A	308	NA	0	2020-11-29	MCF-7 P12 200 000 cell/cm2 PET (0.4 µm, 0.3 cm2) Medium without beta-estradiol, 5% serum	2-3d	Decant	071	0.730617
MCF-7	12	200000	PET	0.4	0.3	/	0.05	transport_buffer	1	1B	226	NA	0	2020-11-29	MCF-7 P12 200 000 cell/cm2 PET (0.4 µm, 0.3 cm2) Medium without beta-estradiol, 5% serum	2-3d	Decant	071	0.724413
MCF-7	12	200000	PET	0.4	0.3	/	0.05	transport_buffer	8	4A	317	NA	0	2020-11-29	MCF-7 P12 200 000 cell/cm2 PET (0.4 µm, 0.3 cm2) Medium without beta-estradiol, 5% serum	2-3d	Decant	071	0.722974
MCF-7	12	200000	PET	0.4	0.3	/	0.05	transport_buffer	10	4C	380	NA	0	2020-11-29	MCF-7 P12 200 000 cell/cm2 PET (0.4 µm, 0.3 cm2) Medium without beta-estradiol, 5% serum	2-3d	Decant	071	0.710132
MCF-7	12	200000	PET	0.4	0.3	/	0.05	transport_buffer	10	4C	387	NA	0	2020-11-29	MCF-7 P12 200 000 cell/cm2 PET (0.4 µm, 0.3 cm2) Medium without beta-estradiol, 5% serum	2-3d	Decant	071	0.701566
MCF-7	12	200000	PET	0.4	0.3	/	0.05	transport_buffer	10	4C	393	NA	0	2020-11-29	MCF-7 P12 200 000 cell/cm2 PET (0.4 µm, 0.3 cm2) Medium without beta-estradiol, 5% serum	2-3d	Decant	071	0.687611
MCF-7	12	200000	PET	0.4	0.3	/	0.05	transport_buffer	1	1C	240	NA	0	2020-11-29	MCF-7 P12 200 000 cell/cm2 PET (0.4 µm, 0.3 cm2) Medium without beta-estradiol, 5% serum	2-3d	Decant	071	0.645725
MCF-7	12	200000	PET	0.4	0.3	/	0.05	transport_buffer	8	4A	320	NA	0	2020-11-29	MCF-7 P12 200 000 cell/cm2 PET (0.4 µm, 0.3 cm2) Medium without beta-estradiol, 5% serum	2-3d	Decant	071	0.644892
MCF-7	12	200000	PET	0.4	0.3	/	0.05	transport_buffer	1	1A	234	NA	0	2020-11-29	MCF-7 P12 200 000 cell/cm2 PET (0.4 µm, 0.3 cm2) Medium without beta-estradiol, 5% serum	2-3d	Decant	071	0.642989
MCF-7	12	200000	PET	0.4	0.3	/	0.05	transport_buffer	1	1A	241	NA	0	2020-11-29	MCF-7 P12 200 000 cell/cm2 PET (0.4 µm, 0.3 cm2) Medium without beta-estradiol, 5% serum	2-3d	Decant	071	0.641702
MCF-7	12	200000	PET	0.4	0.3	/	0.05	transport_buffer	10	4B	425	NA	0	2020-11-29	MCF-7 P12 200 000 cell/cm2 PET (0.4 µm, 0.3 cm2) Medium without beta-estradiol, 5% serum	2-3d	Decant	071	0.64132
MCF-7	12	200000	PET	0.4	0.3	/	0.05	transport_buffer	1	1A	239	NA	0	2020-11-29	MCF-7 P12 200 000 cell/cm2 PET (0.4 µm, 0.3 cm2) Medium without beta-estradiol, 5% serum	2-3d	Decant	071	0.639181
MCF-7	12	200000	PET	0.4	0.3	/	0.05	transport_buffer	1	1C	242	NA	0	2020-11-29	MCF-7 P12 200 000 cell/cm2 PET (0.4 µm, 0.3 cm2) Medium without beta-estradiol, 5% serum	2-3d	Decant	071	0.635587
MCF-7	12	200000	PET	0.4	0.3	/	0.05	transport_buffer	1	1C	249	NA	0	2020-11-29	MCF-7 P12 200 000 cell/cm2 PET (0.4 µm, 0.3 cm2) Medium without beta-estradiol, 5% serum	2-3d	Decant	071	0.629955
MCF-7	12	200000	PET	0.4	0.3	/	0.05	transport_buffer	10	4B	408	NA	0	2020-11-29	MCF-7 P12 200 000 cell/cm2 PET (0.4 µm, 0.3 cm2) Medium without beta-estradiol, 5% serum	2-3d	Decant	071	0.621352
MCF-7	12	200000	PET	0.4	0.3	/	0.05	transport_buffer	10	4B	418	NA	0	2020-11-29	MCF-7 P12 200 000 cell/cm2 PET (0.4 µm, 0.3 cm2) Medium without beta-estradiol, 5% serum	2-3d	Decant	071	0.620558
MCF-7	12	200000	PET	0.4	0.3	/	0.05	transport_buffer	8	4C	321	NA	0	2020-11-29	MCF-7 P12 200 000 cell/cm2 PET (0.4 µm, 0.3 cm2) Medium without beta-estradiol, 5% serum	2-3d	Decant	071	0.532668
MCF-7	12	200000	PET	0.4	0.3	/	0.05	transport_buffer	8	4C	337	NA	0	2020-11-29	MCF-7 P12 200 000 cell/cm2 PET (0.4 µm, 0.3 cm2) Medium without beta-estradiol, 5% serum	2-3d	Decant	071	0.530267
MCF-7	12	200000	PET	0.4	0.3	/	0.05	transport_buffer	8	4C	318	NA	0	2020-11-29	MCF-7 P12 200 000 cell/cm2 PET (0.4 µm, 0.3 cm2) Medium without beta-estradiol, 5% serum	2-3d	Decant	071	0.514888
MCF-7	12	200000	PET	0.4	0.3	/	0.05	transport_buffer	8	4B	362	NA	0	2020-11-29	MCF-7 P12 200 000 cell/cm2 PET (0.4 µm, 0.3 cm2) Medium without beta-estradiol, 5% serum	2-3d	Decant	071	0.419529
MCF-7	12	200000	PET	0.4	0.3	/	0.05	transport_buffer	8	4B	354	NA	0	2020-11-29	MCF-7 P12 200 000 cell/cm2 PET (0.4 µm, 0.3 cm2) Medium without beta-estradiol, 5% serum	2-3d	Decant	071	0.416556
MCF-7	12	200000	PET	0.4	0.3	/	0.05	transport_buffer	8	4B	355	NA	0	2020-11-29	MCF-7 P12 200 000 cell/cm2 PET (0.4 µm, 0.3 cm2) Medium without beta-estradiol, 5% serum	2-3d	Decant	071	0.414155
MCF-7	12	200000	PET	0.4	0.3	/	0.05	transport_buffer	3	1A	277	NA	0	2020-11-29	MCF-7 P12 200 000 cell/cm2 PET (0.4 µm, 0.3 cm2) Medium without beta-estradiol, 5% serum	2-3d	Decant	071	0.329965
MCF-7	12	200000	PET	0.4	0.3	/	0.05	transport_buffer	3	1A	275	NA	0	2020-11-29	MCF-7 P12 200 000 cell/cm2 PET (0.4 µm, 0.3 cm2) Medium without beta-estradiol, 5% serum	2-3d	Decant	071	0.321187
MCF-7	12	200000	PET	0.4	0.3	/	0.05	transport_buffer	3	1B	274	NA	0	2020-11-29	MCF-7 P12 200 000 cell/cm2 PET (0.4 µm, 0.3 cm2) Medium without beta-estradiol, 5% serum	2-3d	Decant	071	0.306876
MCF-7	12	200000	PET	0.4	0.3	/	0.05	transport_buffer	3	1B	271	NA	0	2020-11-29	MCF-7 P12 200 000 cell/cm2 PET (0.4 µm, 0.3 cm2) Medium without beta-estradiol, 5% serum	2-3d	Decant	071	0.306529
MCF-7	12	200000	PET	0.4	0.3	/	0.05	transport_buffer	3	1B	268	NA	0	2020-11-29	MCF-7 P12 200 000 cell/cm2 PET (0.4 µm, 0.3 cm2) Medium without beta-estradiol, 5% serum	2-3d	Decant	071	0.306025
MCF-7	12	200000	PET	0.4	0.3	/	0.05	transport_buffer	3	1A	281	NA	0	2020-11-29	MCF-7 P12 200 000 cell/cm2 PET (0.4 µm, 0.3 cm2) Medium without beta-estradiol, 5% serum	2-3d	Decant	071	0.304949
MCF-7	12	200000	PET	0.4	0.3	/	0.05	transport_buffer	3	1C	275	NA	0	2020-11-29	MCF-7 P12 200 000 cell/cm2 PET (0.4 µm, 0.3 cm2) Medium without beta-estradiol, 5% serum	2-3d	Decant	071	0.302615
MCF-7	12	200000	PET	0.4	0.3	/	0.05	transport_buffer	3	1C	270	NA	0	2020-11-29	MCF-7 P12 200 000 cell/cm2 PET (0.4 µm, 0.3 cm2) Medium without beta-estradiol, 5% serum	2-3d	Decant	071	0.296622
MCF-7	12	200000	PET	0.4	0.3	/	0.05	transport_buffer	3	1C	272	NA	0	2020-11-29	MCF-7 P12 200 000 cell/cm2 PET (0.4 µm, 0.3 cm2) Medium without beta-estradiol, 5% serum	2-3d	Decant	071	0.292858
PMC42-LA	5	100000	PET	0.4	0.3	/	0.05	transport_buffer	1	4A	253	NA	0	2020-11-28	PMC42-LA P5 100 000 cells/cm2 PET (0.4 micron, 0.3 cm^2) Full growth medium (5 % FBS)	2-3d	Decant	012	0.883236
PMC42-LA	5	100000	PET	0.4	0.3	/	0.05	transport_buffer	1	4A	261	NA	0	2020-11-28	PMC42-LA P5 100 000 cells/cm2 PET (0.4 micron, 0.3 cm^2) Full growth medium (5 % FBS)	2-3d	Decant	012	0.874869
PMC42-LA	5	100000	PET	0.4	0.3	/	0.05	transport_buffer	1	4A	259	NA	0	2020-11-28	PMC42-LA P5 100 000 cells/cm2 PET (0.4 micron, 0.3 cm^2) Full growth medium (5 % FBS)	2-3d	Decant	012	0.842793
PMC42-LA	5	100000	PET	0.4	0.3	/	0.05	transport_buffer	1	4B	241	NA	0	2020-11-28	PMC42-LA P5 100 000 cells/cm2 PET (0.4 micron, 0.3 cm^2) Full growth medium (5 % FBS)	2-3d	Decant	012	0.792909
PMC42-LA	5	100000	PET	0.4	0.3	/	0.05	transport_buffer	1	4B	264	NA	0	2020-11-28	PMC42-LA P5 100 000 cells/cm2 PET (0.4 micron, 0.3 cm^2) Full growth medium (5 % FBS)	2-3d	Decant	012	0.792265
PMC42-LA	5	100000	PET	0.4	0.3	/	0.05	transport_buffer	1	4B	258	NA	0	2020-11-28	PMC42-LA P5 100 000 cells/cm2 PET (0.4 micron, 0.3 cm^2) Full growth medium (5 % FBS)	2-3d	Decant	012	0.775959
PMC42-LA	5	100000	PET	0.4	0.3	/	0.05	transport_buffer	1	4C	261	NA	0	2020-11-28	PMC42-LA P5 100 000 cells/cm2 PET (0.4 micron, 0.3 cm^2) Full growth medium (5 % FBS)	2-3d	Decant	012	0.830939
PMC42-LA	5	100000	PET	0.4	0.3	/	0.05	transport_buffer	1	4C	270	NA	0	2020-11-28	PMC42-LA P5 100 000 cells/cm2 PET (0.4 micron, 0.3 cm^2) Full growth medium (5 % FBS)	2-3d	Decant	012	0.808142
PMC42-LA	5	100000	PET	0.4	0.3	/	0.05	transport_buffer	1	4C	256	NA	0	2020-11-28	PMC42-LA P5 100 000 cells/cm2 PET (0.4 micron, 0.3 cm^2) Full growth medium (5 % FBS)	2-3d	Decant	012	0.826487
PMC42-LA	5	0	PET	0.4	0.3	/	0.05	transport_buffer	1	4D	238	NA	1	2020-11-28	PMC42-LA P5 100 000 cells/cm2 PET (0.4 micron, 0.3 cm^2) Full growth medium (5 % FBS)	2-3d	Decant	012	1.1958
PMC42-LA	5	0	PET	0.4	0.3	/	0.05	transport_buffer	1	4D	235	NA	1	2020-11-28	PMC42-LA P5 100 000 cells/cm2 PET (0.4 micron, 0.3 cm^2) Full growth medium (5 % FBS)	2-3d	Decant	012	1.15892
PMC42-LA	5	0	PET	0.4	0.3	/	0.05	transport_buffer	1	4D	225	NA	1	2020-11-28	PMC42-LA P5 100 000 cells/cm2 PET (0.4 micron, 0.3 cm^2) Full growth medium (5 % FBS)	2-3d	Decant	012	1.17689
PMC42-LA	5	100000	PET	0.4	0.3	/	0.05	transport_buffer	2	1A	247	NA	0	2020-11-28	PMC42-LA P5 100 000 cells/cm2 PET (0.4 micron, 0.3 cm^2) Full growth medium (5 % FBS)	2-3d	Decant	012	0.48851
PMC42-LA	5	100000	PET	0.4	0.3	/	0.05	transport_buffer	2	1A	256	NA	0	2020-11-28	PMC42-LA P5 100 000 cells/cm2 PET (0.4 micron, 0.3 cm^2) Full growth medium (5 % FBS)	2-3d	Decant	012	0.499774
PMC42-LA	5	100000	PET	0.4	0.3	/	0.05	transport_buffer	2	1A	241	NA	0	2020-11-28	PMC42-LA P5 100 000 cells/cm2 PET (0.4 micron, 0.3 cm^2) Full growth medium (5 % FBS)	2-3d	Decant	012	0.483468
PMC42-LA	5	100000	PET	0.4	0.3	/	0.05	transport_buffer	2	1B	251	NA	0	2020-11-28	PMC42-LA P5 100 000 cells/cm2 PET (0.4 micron, 0.3 cm^2) Full growth medium (5 % FBS)	2-3d	Decant	012	0.49307
PMC42-LA	5	100000	PET	0.4	0.3	/	0.05	transport_buffer	2	1B	232	NA	0	2020-11-28	PMC42-LA P5 100 000 cells/cm2 PET (0.4 micron, 0.3 cm^2) Full growth medium (5 % FBS)	2-3d	Decant	012	0.485507
PMC42-LA	5	100000	PET	0.4	0.3	/	0.05	transport_buffer	2	1B	250	NA	0	2020-11-28	PMC42-LA P5 100 000 cells/cm2 PET (0.4 micron, 0.3 cm^2) Full growth medium (5 % FBS)	2-3d	Decant	012	0.477997
PMC42-LA	5	100000	PET	0.4	0.3	/	0.05	transport_buffer	2	1C	262	NA	0	2020-11-28	PMC42-LA P5 100 000 cells/cm2 PET (0.4 micron, 0.3 cm^2) Full growth medium (5 % FBS)	2-3d	Decant	012	0.503744
PMC42-LA	5	100000	PET	0.4	0.3	/	0.05	transport_buffer	2	1C	267	NA	0	2020-11-28	PMC42-LA P5 100 000 cells/cm2 PET (0.4 micron, 0.3 cm^2) Full growth medium (5 % FBS)	2-3d	Decant	012	0.496771
PMC42-LA	5	100000	PET	0.4	0.3	/	0.05	transport_buffer	2	1C	250	NA	0	2020-11-28	PMC42-LA P5 100 000 cells/cm2 PET (0.4 micron, 0.3 cm^2) Full growth medium (5 % FBS)	2-3d	Decant	012	0.483039
PMC42-LA	5	0	PET	0.4	0.3	/	0.05	transport_buffer	2	1D	222	NA	1	2020-11-28	PMC42-LA P5 100 000 cells/cm2 PET (0.4 micron, 0.3 cm^2) Full growth medium (5 % FBS)	2-3d	Decant	012	0.749793
PMC42-LA	5	0	PET	0.4	0.3	/	0.05	transport_buffer	2	1D	237	NA	1	2020-11-28	PMC42-LA P5 100 000 cells/cm2 PET (0.4 micron, 0.3 cm^2) Full growth medium (5 % FBS)	2-3d	Decant	012	0.757705
PMC42-LA	5	0	PET	0.4	0.3	/	0.05	transport_buffer	2	1D	216	NA	1	2020-11-28	PMC42-LA P5 100 000 cells/cm2 PET (0.4 micron, 0.3 cm^2) Full growth medium (5 % FBS)	2-3d	Decant	012	0.750195
PMC42-LA	5	100000	PET	0.4	0.3	/	0.05	transport_buffer	3	4A	295	NA	0	2020-11-28	PMC42-LA P5 100 000 cells/cm2 PET (0.4 micron, 0.3 cm^2) Full growth medium (5 % FBS)	2-3d	Decant	012	1.16023
PMC42-LA	5	100000	PET	0.4	0.3	/	0.05	transport_buffer	3	4A	295	NA	0	2020-11-28	PMC42-LA P5 100 000 cells/cm2 PET (0.4 micron, 0.3 cm^2) Full growth medium (5 % FBS)	2-3d	Decant	012	1.15577
PMC42-LA	5	100000	PET	0.4	0.3	/	0.05	transport_buffer	3	4A	306	NA	0	2020-11-28	PMC42-LA P5 100 000 cells/cm2 PET (0.4 micron, 0.3 cm^2) Full growth medium (5 % FBS)	2-3d	Decant	012	1.15296
PMC42-LA	5	100000	PET	0.4	0.3	/	0.05	transport_buffer	3	4B	300	NA	0	2020-11-28	PMC42-LA P5 100 000 cells/cm2 PET (0.4 micron, 0.3 cm^2) Full growth medium (5 % FBS)	2-3d	Decant	012	1.0239
PMC42-LA	5	100000	PET	0.4	0.3	/	0.05	transport_buffer	3	4B	296	NA	0	2020-11-28	PMC42-LA P5 100 000 cells/cm2 PET (0.4 micron, 0.3 cm^2) Full growth medium (5 % FBS)	2-3d	Decant	012	0.933256
PMC42-LA	5	100000	PET	0.4	0.3	/	0.05	transport_buffer	3	4B	298	NA	0	2020-11-28	PMC42-LA P5 100 000 cells/cm2 PET (0.4 micron, 0.3 cm^2) Full growth medium (5 % FBS)	2-3d	Decant	012	0.977355
PMC42-LA	5	100000	PET	0.4	0.3	/	0.05	transport_buffer	3	4C	299	NA	0	2020-11-28	PMC42-LA P5 100 000 cells/cm2 PET (0.4 micron, 0.3 cm^2) Full growth medium (5 % FBS)	2-3d	Decant	012	2.11575
PMC42-LA	5	100000	PET	0.4	0.3	/	0.05	transport_buffer	3	4C	297	NA	0	2020-11-28	PMC42-LA P5 100 000 cells/cm2 PET (0.4 micron, 0.3 cm^2) Full growth medium (5 % FBS)	2-3d	Decant	012	2.0372
PMC42-LA	5	100000	PET	0.4	0.3	/	0.05	transport_buffer	3	4C	295	NA	0	2020-11-28	PMC42-LA P5 100 000 cells/cm2 PET (0.4 micron, 0.3 cm^2) Full growth medium (5 % FBS)	2-3d	Decant	012	1.97893
PMC42-LA	5	0	PET	0.4	0.3	/	0.05	transport_buffer	3	4D	244	NA	1	2020-11-28	PMC42-LA P5 100 000 cells/cm2 PET (0.4 micron, 0.3 cm^2) Full growth medium (5 % FBS)	2-3d	Decant	012	3.06504
PMC42-LA	5	0	PET	0.4	0.3	/	0.05	transport_buffer	3	4D	250	NA	1	2020-11-28	PMC42-LA P5 100 000 cells/cm2 PET (0.4 micron, 0.3 cm^2) Full growth medium (5 % FBS)	2-3d	Decant	012	3.048
PMC42-LA	5	0	PET	0.4	0.3	/	0.05	transport_buffer	3	4D	251	NA	1	2020-11-28	PMC42-LA P5 100 000 cells/cm2 PET (0.4 micron, 0.3 cm^2) Full growth medium (5 % FBS)	2-3d	Decant	012	3.0108
PMC42-LA	5	100000	PET	0.4	0.3	/	0.05	transport_buffer	4	1A	262	NA	0	2020-11-28	PMC42-LA P5 100 000 cells/cm2 PET (0.4 micron, 0.3 cm^2) Full growth medium (5 % FBS)	2-3d	Decant	012	0.288085
PMC42-LA	5	100000	PET	0.4	0.3	/	0.05	transport_buffer	4	1A	266	NA	0	2020-11-28	PMC42-LA P5 100 000 cells/cm2 PET (0.4 micron, 0.3 cm^2) Full growth medium (5 % FBS)	2-3d	Decant	012	0.270551
PMC42-LA	5	100000	PET	0.4	0.3	/	0.05	transport_buffer	4	1A	265	NA	0	2020-11-28	PMC42-LA P5 100 000 cells/cm2 PET (0.4 micron, 0.3 cm^2) Full growth medium (5 % FBS)	2-3d	Decant	012	0.269912
PMC42-LA	5	100000	PET	0.4	0.3	/	0.05	transport_buffer	4	1B	267	NA	0	2020-11-28	PMC42-LA P5 100 000 cells/cm2 PET (0.4 micron, 0.3 cm^2) Full growth medium (5 % FBS)	2-3d	Decant	012	0.275483
PMC42-LA	5	100000	PET	0.4	0.3	/	0.05	transport_buffer	4	1B	264	NA	0	2020-11-28	PMC42-LA P5 100 000 cells/cm2 PET (0.4 micron, 0.3 cm^2) Full growth medium (5 % FBS)	2-3d	Decant	012	0.273405
PMC42-LA	5	100000	PET	0.4	0.3	/	0.05	transport_buffer	4	1B	267	NA	0	2020-11-28	PMC42-LA P5 100 000 cells/cm2 PET (0.4 micron, 0.3 cm^2) Full growth medium (5 % FBS)	2-3d	Decant	012	0.271703
PMC42-LA	5	100000	PET	0.4	0.3	/	0.05	transport_buffer	4	1C	264	NA	0	2020-11-28	PMC42-LA P5 100 000 cells/cm2 PET (0.4 micron, 0.3 cm^2) Full growth medium (5 % FBS)	2-3d	Decant	012	0.164989
PMC42-LA	5	100000	PET	0.4	0.3	/	0.05	transport_buffer	4	1C	270	NA	0	2020-11-28	PMC42-LA P5 100 000 cells/cm2 PET (0.4 micron, 0.3 cm^2) Full growth medium (5 % FBS)	2-3d	Decant	012	0.175995
PMC42-LA	5	100000	PET	0.4	0.3	/	0.05	transport_buffer	4	1C	269	NA	0	2020-11-28	PMC42-LA P5 100 000 cells/cm2 PET (0.4 micron, 0.3 cm^2) Full growth medium (5 % FBS)	2-3d	Decant	012	0.169408
PMC42-LA	5	0	PET	0.4	0.3	/	0.05	transport_buffer	4	1D	225	NA	1	2020-11-28	PMC42-LA P5 100 000 cells/cm2 PET (0.4 micron, 0.3 cm^2) Full growth medium (5 % FBS)	2-3d	Decant	012	0.815451
PMC42-LA	5	0	PET	0.4	0.3	/	0.05	transport_buffer	4	1D	230	NA	1	2020-11-28	PMC42-LA P5 100 000 cells/cm2 PET (0.4 micron, 0.3 cm^2) Full growth medium (5 % FBS)	2-3d	Decant	012	0.769257
PMC42-LA	5	0	PET	0.4	0.3	/	0.05	transport_buffer	4	1D	241	NA	1	2020-11-28	PMC42-LA P5 100 000 cells/cm2 PET (0.4 micron, 0.3 cm^2) Full growth medium (5 % FBS)	2-3d	Decant	012	0.816535
PMC42-LA	5	100000	PET	0.4	0.3	/	0.05	transport_buffer	5	4A	272	NA	0	2020-11-28	PMC42-LA P5 100 000 cells/cm2 PET (0.4 micron, 0.3 cm^2) Full growth medium (5 % FBS)	2-3d	Decant	012	1.18784
PMC42-LA	5	100000	PET	0.4	0.3	/	0.05	transport_buffer	5	4A	273	NA	0	2020-11-28	PMC42-LA P5 100 000 cells/cm2 PET (0.4 micron, 0.3 cm^2) Full growth medium (5 % FBS)	2-3d	Decant	012	1.25496
PMC42-LA	5	100000	PET	0.4	0.3	/	0.05	transport_buffer	5	4A	289	NA	0	2020-11-28	PMC42-LA P5 100 000 cells/cm2 PET (0.4 micron, 0.3 cm^2) Full growth medium (5 % FBS)	2-3d	Decant	012	1.21652
PMC42-LA	5	100000	PET	0.4	0.3	/	0.05	transport_buffer	5	4B	282	NA	0	2020-11-28	PMC42-LA P5 100 000 cells/cm2 PET (0.4 micron, 0.3 cm^2) Full growth medium (5 % FBS)	2-3d	Decant	012	1.31578
PMC42-LA	5	100000	PET	0.4	0.3	/	0.05	transport_buffer	5	4B	283	NA	0	2020-11-28	PMC42-LA P5 100 000 cells/cm2 PET (0.4 micron, 0.3 cm^2) Full growth medium (5 % FBS)	2-3d	Decant	012	1.33983
PMC42-LA	5	100000	PET	0.4	0.3	/	0.05	transport_buffer	5	4B	288	NA	0	2020-11-28	PMC42-LA P5 100 000 cells/cm2 PET (0.4 micron, 0.3 cm^2) Full growth medium (5 % FBS)	2-3d	Decant	012	1.33911
PMC42-LA	5	100000	PET	0.4	0.3	/	0.05	transport_buffer	5	4C	282	NA	0	2020-11-28	PMC42-LA P5 100 000 cells/cm2 PET (0.4 micron, 0.3 cm^2) Full growth medium (5 % FBS)	2-3d	Decant	012	1.24972
PMC42-LA	5	100000	PET	0.4	0.3	/	0.05	transport_buffer	5	4C	275	NA	0	2020-11-28	PMC42-LA P5 100 000 cells/cm2 PET (0.4 micron, 0.3 cm^2) Full growth medium (5 % FBS)	2-3d	Decant	012	1.19911
PMC42-LA	5	100000	PET	0.4	0.3	/	0.05	transport_buffer	5	4C	277	NA	0	2020-11-28	PMC42-LA P5 100 000 cells/cm2 PET (0.4 micron, 0.3 cm^2) Full growth medium (5 % FBS)	2-3d	Decant	012	1.21256
PMC42-LA	5	0	PET	0.4	0.3	/	0.05	transport_buffer	5	4D	251	NA	1	2020-11-28	PMC42-LA P5 100 000 cells/cm2 PET (0.4 micron, 0.3 cm^2) Full growth medium (5 % FBS)	2-3d	Decant	012	2.046
PMC42-LA	5	0	PET	0.4	0.3	/	0.05	transport_buffer	5	4D	245	NA	1	2020-11-28	PMC42-LA P5 100 000 cells/cm2 PET (0.4 micron, 0.3 cm^2) Full growth medium (5 % FBS)	2-3d	Decant	012	2.04558
PMC42-LA	5	0	PET	0.4	0.3	/	0.05	transport_buffer	5	4D	253	NA	1	2020-11-28	PMC42-LA P5 100 000 cells/cm2 PET (0.4 micron, 0.3 cm^2) Full growth medium (5 % FBS)	2-3d	Decant	012	2.07976
PMC42-LA	5	100000	PET	0.4	0.3	/	0.05	transport_buffer	6	1A	283	NA	0	2020-11-28	PMC42-LA P5 100 000 cells/cm2 PET (0.4 micron, 0.3 cm^2) Full growth medium (5 % FBS)	2-3d	Decant	012	1.45556
PMC42-LA	5	100000	PET	0.4	0.3	/	0.05	transport_buffer	6	1A	286	NA	0	2020-11-28	PMC42-LA P5 100 000 cells/cm2 PET (0.4 micron, 0.3 cm^2) Full growth medium (5 % FBS)	2-3d	Decant	012	1.46251
PMC42-LA	5	100000	PET	0.4	0.3	/	0.05	transport_buffer	6	1A	277	NA	0	2020-11-28	PMC42-LA P5 100 000 cells/cm2 PET (0.4 micron, 0.3 cm^2) Full growth medium (5 % FBS)	2-3d	Decant	012	1.40854
PMC42-LA	5	100000	PET	0.4	0.3	/	0.05	transport_buffer	6	1B	287	NA	0	2020-11-28	PMC42-LA P5 100 000 cells/cm2 PET (0.4 micron, 0.3 cm^2) Full growth medium (5 % FBS)	2-3d	Decant	012	1.43854
PMC42-LA	5	100000	PET	0.4	0.3	/	0.05	transport_buffer	6	1B	271	NA	0	2020-11-28	PMC42-LA P5 100 000 cells/cm2 PET (0.4 micron, 0.3 cm^2) Full growth medium (5 % FBS)	2-3d	Decant	012	1.40046
PMC42-LA	5	100000	PET	0.4	0.3	/	0.05	transport_buffer	6	1B	278	NA	0	2020-11-28	PMC42-LA P5 100 000 cells/cm2 PET (0.4 micron, 0.3 cm^2) Full growth medium (5 % FBS)	2-3d	Decant	012	1.41522
PMC42-LA	5	100000	PET	0.4	0.3	/	0.05	transport_buffer	6	1C	284	NA	0	2020-11-28	PMC42-LA P5 100 000 cells/cm2 PET (0.4 micron, 0.3 cm^2) Full growth medium (5 % FBS)	2-3d	Decant	012	1.38005
PMC42-LA	5	100000	PET	0.4	0.3	/	0.05	transport_buffer	6	1C	295	NA	0	2020-11-28	PMC42-LA P5 100 000 cells/cm2 PET (0.4 micron, 0.3 cm^2) Full growth medium (5 % FBS)	2-3d	Decant	012	1.34633
PMC42-LA	5	100000	PET	0.4	0.3	/	0.05	transport_buffer	6	1C	274	NA	0	2020-11-28	PMC42-LA P5 100 000 cells/cm2 PET (0.4 micron, 0.3 cm^2) Full growth medium (5 % FBS)	2-3d	Decant	012	1.37499
PMC42-LA	5	0	PET	0.4	0.3	/	0.05	transport_buffer	6	1D	249	NA	1	2020-11-28	PMC42-LA P5 100 000 cells/cm2 PET (0.4 micron, 0.3 cm^2) Full growth medium (5 % FBS)	2-3d	Decant	012	2.29229
PMC42-LA	5	0	PET	0.4	0.3	/	0.05	transport_buffer	6	1D	256	NA	1	2020-11-28	PMC42-LA P5 100 000 cells/cm2 PET (0.4 micron, 0.3 cm^2) Full growth medium (5 % FBS)	2-3d	Decant	012	2.22914
PMC42-LA	5	0	PET	0.4	0.3	/	0.05	transport_buffer	6	1D	248	NA	1	2020-11-28	PMC42-LA P5 100 000 cells/cm2 PET (0.4 micron, 0.3 cm^2) Full growth medium (5 % FBS)	2-3d	Decant	012	2.37577
PMC42-LA	5	100000	PET	0.4	0.3	/	0.05	transport_buffer	7	4A	270	NA	0	2020-11-28	PMC42-LA P5 100 000 cells/cm2 PET (0.4 micron, 0.3 cm^2) Full growth medium (5 % FBS)	2-3d	Decant	012	1.37352
PMC42-LA	5	100000	PET	0.4	0.3	/	0.05	transport_buffer	7	4A	295	NA	0	2020-11-28	PMC42-LA P5 100 000 cells/cm2 PET (0.4 micron, 0.3 cm^2) Full growth medium (5 % FBS)	2-3d	Decant	012	1.38841
PMC42-LA	5	100000	PET	0.4	0.3	/	0.05	transport_buffer	7	4A	283	NA	0	2020-11-28	PMC42-LA P5 100 000 cells/cm2 PET (0.4 micron, 0.3 cm^2) Full growth medium (5 % FBS)	2-3d	Decant	012	1.38071
PMC42-LA	5	100000	PET	0.4	0.3	/	0.05	transport_buffer	7	4B	293	NA	0	2020-11-28	PMC42-LA P5 100 000 cells/cm2 PET (0.4 micron, 0.3 cm^2) Full growth medium (5 % FBS)	2-3d	Decant	012	1.11847
PMC42-LA	5	100000	PET	0.4	0.3	/	0.05	transport_buffer	7	4B	290	NA	0	2020-11-28	PMC42-LA P5 100 000 cells/cm2 PET (0.4 micron, 0.3 cm^2) Full growth medium (5 % FBS)	2-3d	Decant	012	1.14435
PMC42-LA	5	100000	PET	0.4	0.3	/	0.05	transport_buffer	7	4B	286	NA	0	2020-11-28	PMC42-LA P5 100 000 cells/cm2 PET (0.4 micron, 0.3 cm^2) Full growth medium (5 % FBS)	2-3d	Decant	012	1.13755
PMC42-LA	5	100000	PET	0.4	0.3	/	0.05	transport_buffer	7	4C	279	NA	0	2020-11-28	PMC42-LA P5 100 000 cells/cm2 PET (0.4 micron, 0.3 cm^2) Full growth medium (5 % FBS)	2-3d	Decant	012	1.2914
PMC42-LA	5	100000	PET	0.4	0.3	/	0.05	transport_buffer	7	4C	293	NA	0	2020-11-28	PMC42-LA P5 100 000 cells/cm2 PET (0.4 micron, 0.3 cm^2) Full growth medium (5 % FBS)	2-3d	Decant	012	1.25888
PMC42-LA	5	100000	PET	0.4	0.3	/	0.05	transport_buffer	7	4C	283	NA	0	2020-11-28	PMC42-LA P5 100 000 cells/cm2 PET (0.4 micron, 0.3 cm^2) Full growth medium (5 % FBS)	2-3d	Decant	012	1.30859
PMC42-LA	5	0	PET	0.4	0.3	/	0.05	transport_buffer	7	4D	247	NA	1	2020-11-28	PMC42-LA P5 100 000 cells/cm2 PET (0.4 micron, 0.3 cm^2) Full growth medium (5 % FBS)	2-3d	Decant	012	2.15577
PMC42-LA	5	0	PET	0.4	0.3	/	0.05	transport_buffer	7	4D	247	NA	1	2020-11-28	PMC42-LA P5 100 000 cells/cm2 PET (0.4 micron, 0.3 cm^2) Full growth medium (5 % FBS)	2-3d	Decant	012	2.24809
PMC42-LA	5	0	PET	0.4	0.3	/	0.05	transport_buffer	7	4D	244	NA	1	2020-11-28	PMC42-LA P5 100 000 cells/cm2 PET (0.4 micron, 0.3 cm^2) Full growth medium (5 % FBS)	2-3d	Decant	012	2.20291
PMC42-LA	5	100000	PET	0.4	0.3	/	0.05	transport_buffer	8	1A	291	NA	0	2020-11-28	PMC42-LA P5 100 000 cells/cm2 PET (0.4 micron, 0.3 cm^2) Full growth medium (5 % FBS)	2-3d	Decant	012	0.861429
PMC42-LA	5	100000	PET	0.4	0.3	/	0.05	transport_buffer	8	1A	295	NA	0	2020-11-28	PMC42-LA P5 100 000 cells/cm2 PET (0.4 micron, 0.3 cm^2) Full growth medium (5 % FBS)	2-3d	Decant	012	0.839109
PMC42-LA	5	100000	PET	0.4	0.3	/	0.05	transport_buffer	8	1A	288	NA	0	2020-11-28	PMC42-LA P5 100 000 cells/cm2 PET (0.4 micron, 0.3 cm^2) Full growth medium (5 % FBS)	2-3d	Decant	012	0.882234
PMC42-LA	5	100000	PET	0.4	0.3	/	0.05	transport_buffer	8	1B	286	NA	0	2020-11-28	PMC42-LA P5 100 000 cells/cm2 PET (0.4 micron, 0.3 cm^2) Full growth medium (5 % FBS)	2-3d	Decant	012	0.876794
PMC42-LA	5	100000	PET	0.4	0.3	/	0.05	transport_buffer	8	1B	292	NA	0	2020-11-28	PMC42-LA P5 100 000 cells/cm2 PET (0.4 micron, 0.3 cm^2) Full growth medium (5 % FBS)	2-3d	Decant	012	0.897095
PMC42-LA	5	100000	PET	0.4	0.3	/	0.05	transport_buffer	8	1B	286	NA	0	2020-11-28	PMC42-LA P5 100 000 cells/cm2 PET (0.4 micron, 0.3 cm^2) Full growth medium (5 % FBS)	2-3d	Decant	012	0.9059
PMC42-LA	5	100000	PET	0.4	0.3	/	0.05	transport_buffer	8	1C	335	NA	0	2020-11-28	PMC42-LA P5 100 000 cells/cm2 PET (0.4 micron, 0.3 cm^2) Full growth medium (5 % FBS)	2-3d	Decant	012	0.840511
PMC42-LA	5	100000	PET	0.4	0.3	/	0.05	transport_buffer	8	1C	328	NA	0	2020-11-28	PMC42-LA P5 100 000 cells/cm2 PET (0.4 micron, 0.3 cm^2) Full growth medium (5 % FBS)	2-3d	Decant	012	0.824808
PMC42-LA	5	100000	PET	0.4	0.3	/	0.05	transport_buffer	8	1C	330	NA	0	2020-11-28	PMC42-LA P5 100 000 cells/cm2 PET (0.4 micron, 0.3 cm^2) Full growth medium (5 % FBS)	2-3d	Decant	012	0.81219
PMC42-LA	5	0	PET	0.4	0.3	/	0.05	transport_buffer	8	1D	253	NA	1	2020-11-28	PMC42-LA P5 100 000 cells/cm2 PET (0.4 micron, 0.3 cm^2) Full growth medium (5 % FBS)	2-3d	Decant	012	1.52534
PMC42-LA	5	0	PET	0.4	0.3	/	0.05	transport_buffer	8	1D	253	NA	1	2020-11-28	PMC42-LA P5 100 000 cells/cm2 PET (0.4 micron, 0.3 cm^2) Full growth medium (5 % FBS)	2-3d	Decant	012	1.44963
PMC42-LA	5	0	PET	0.4	0.3	/	0.05	transport_buffer	8	1D	246	NA	1	2020-11-28	PMC42-LA P5 100 000 cells/cm2 PET (0.4 micron, 0.3 cm^2) Full growth medium (5 % FBS)	2-3d	Decant	012	1.48664
PMC42-LA	5	100000	PET	0.4	0.3	/	0.05	transport_buffer	9	4A	265	NA	0	2020-11-28	PMC42-LA P5 100 000 cells/cm2 PET (0.4 micron, 0.3 cm^2) Full growth medium (5 % FBS)	2-3d	Decant	012	0.714525
PMC42-LA	5	100000	PET	0.4	0.3	/	0.05	transport_buffer	9	4A	277	NA	0	2020-11-28	PMC42-LA P5 100 000 cells/cm2 PET (0.4 micron, 0.3 cm^2) Full growth medium (5 % FBS)	2-3d	Decant	012	0.69806
PMC42-LA	5	100000	PET	0.4	0.3	/	0.05	transport_buffer	9	4A	274	NA	0	2020-11-28	PMC42-LA P5 100 000 cells/cm2 PET (0.4 micron, 0.3 cm^2) Full growth medium (5 % FBS)	2-3d	Decant	012	0.699432
PMC42-LA	5	100000	PET	0.4	0.3	/	0.05	transport_buffer	9	4B	266	NA	0	2020-11-28	PMC42-LA P5 100 000 cells/cm2 PET (0.4 micron, 0.3 cm^2) Full growth medium (5 % FBS)	2-3d	Decant	012	0.670675
PMC42-LA	5	100000	PET	0.4	0.3	/	0.05	transport_buffer	9	4B	276	NA	0	2020-11-28	PMC42-LA P5 100 000 cells/cm2 PET (0.4 micron, 0.3 cm^2) Full growth medium (5 % FBS)	2-3d	Decant	012	0.677593
PMC42-LA	5	100000	PET	0.4	0.3	/	0.05	transport_buffer	9	4B	273	NA	0	2020-11-28	PMC42-LA P5 100 000 cells/cm2 PET (0.4 micron, 0.3 cm^2) Full growth medium (5 % FBS)	2-3d	Decant	012	0.65987
PMC42-LA	5	100000	PET	0.4	0.3	/	0.05	transport_buffer	9	4C	273	NA	0	2020-11-28	PMC42-LA P5 100 000 cells/cm2 PET (0.4 micron, 0.3 cm^2) Full growth medium (5 % FBS)	2-3d	Decant	012	0.709608
PMC42-LA	5	100000	PET	0.4	0.3	/	0.05	transport_buffer	9	4C	273	NA	0	2020-11-28	PMC42-LA P5 100 000 cells/cm2 PET (0.4 micron, 0.3 cm^2) Full growth medium (5 % FBS)	2-3d	Decant	012	0.704634
PMC42-LA	5	100000	PET	0.4	0.3	/	0.05	transport_buffer	9	4C	267	NA	0	2020-11-28	PMC42-LA P5 100 000 cells/cm2 PET (0.4 micron, 0.3 cm^2) Full growth medium (5 % FBS)	2-3d	Decant	012	0.686797
PMC42-LA	5	0	PET	0.4	0.3	/	0.05	transport_buffer	9	4D	243	NA	1	2020-11-28	PMC42-LA P5 100 000 cells/cm2 PET (0.4 micron, 0.3 cm^2) Full growth medium (5 % FBS)	2-3d	Decant	012	1.05311
PMC42-LA	5	0	PET	0.4	0.3	/	0.05	transport_buffer	9	4D	234	NA	1	2020-11-28	PMC42-LA P5 100 000 cells/cm2 PET (0.4 micron, 0.3 cm^2) Full growth medium (5 % FBS)	2-3d	Decant	012	1.06955
PMC42-LA	5	0	PET	0.4	0.3	/	0.05	transport_buffer	9	4D	229	NA	1	2020-11-28	PMC42-LA P5 100 000 cells/cm2 PET (0.4 micron, 0.3 cm^2) Full growth medium (5 % FBS)	2-3d	Decant	012	1.03839
PMC42-LA	5	100000	PET	0.4	0.3	/	0.05	transport_buffer	10	4A	291	NA	0	2020-11-28	PMC42-LA P5 100 000 cells/cm2 PET (0.4 micron, 0.3 cm^2) Full growth medium (5 % FBS)	2-3d	Decant	012	1.595
PMC42-LA	5	100000	PET	0.4	0.3	/	0.05	transport_buffer	10	4A	290	NA	0	2020-11-28	PMC42-LA P5 100 000 cells/cm2 PET (0.4 micron, 0.3 cm^2) Full growth medium (5 % FBS)	2-3d	Decant	012	1.57604
PMC42-LA	5	100000	PET	0.4	0.3	/	0.05	transport_buffer	10	4A	292	NA	0	2020-11-28	PMC42-LA P5 100 000 cells/cm2 PET (0.4 micron, 0.3 cm^2) Full growth medium (5 % FBS)	2-3d	Decant	012	1.5835
PMC42-LA	5	100000	PET	0.4	0.3	/	0.05	transport_buffer	10	4B	294	NA	0	2020-11-28	PMC42-LA P5 100 000 cells/cm2 PET (0.4 micron, 0.3 cm^2) Full growth medium (5 % FBS)	2-3d	Decant	012	1.65772
PMC42-LA	5	100000	PET	0.4	0.3	/	0.05	transport_buffer	10	4B	292	NA	0	2020-11-28	PMC42-LA P5 100 000 cells/cm2 PET (0.4 micron, 0.3 cm^2) Full growth medium (5 % FBS)	2-3d	Decant	012	1.63347
PMC42-LA	5	100000	PET	0.4	0.3	/	0.05	transport_buffer	10	4B	291	NA	0	2020-11-28	PMC42-LA P5 100 000 cells/cm2 PET (0.4 micron, 0.3 cm^2) Full growth medium (5 % FBS)	2-3d	Decant	012	1.59657
PMC42-LA	5	100000	PET	0.4	0.3	/	0.05	transport_buffer	10	4C	303	NA	0	2020-11-28	PMC42-LA P5 100 000 cells/cm2 PET (0.4 micron, 0.3 cm^2) Full growth medium (5 % FBS)	2-3d	Decant	012	1.44634
PMC42-LA	5	100000	PET	0.4	0.3	/	0.05	transport_buffer	10	4C	288	NA	0	2020-11-28	PMC42-LA P5 100 000 cells/cm2 PET (0.4 micron, 0.3 cm^2) Full growth medium (5 % FBS)	2-3d	Decant	012	1.41593
PMC42-LA	5	100000	PET	0.4	0.3	/	0.05	transport_buffer	10	4C	285	NA	0	2020-11-28	PMC42-LA P5 100 000 cells/cm2 PET (0.4 micron, 0.3 cm^2) Full growth medium (5 % FBS)	2-3d	Decant	012	1.40674
PMC42-LA	5	0	PET	0.4	0.3	/	0.05	transport_buffer	10	4D	264	NA	1	2020-11-28	PMC42-LA P5 100 000 cells/cm2 PET (0.4 micron, 0.3 cm^2) Full growth medium (5 % FBS)	2-3d	Decant	012	2.40755
PMC42-LA	5	0	PET	0.4	0.3	/	0.05	transport_buffer	10	4D	254	NA	1	2020-11-28	PMC42-LA P5 100 000 cells/cm2 PET (0.4 micron, 0.3 cm^2) Full growth medium (5 % FBS)	2-3d	Decant	012	2.31369
PMC42-LA	5	0	PET	0.4	0.3	/	0.05	transport_buffer	10	4D	255	NA	1	2020-11-28	PMC42-LA P5 100 000 cells/cm2 PET (0.4 micron, 0.3 cm^2) Full growth medium (5 % FBS)	2-3d	Decant	012	2.35272
PMC42-LA	5	100000	PET	0.4	0.3	/	0.05	transport_buffer	11	1A	327	NA	0	2020-11-28	PMC42-LA P5 100 000 cells/cm2 PET (0.4 micron, 0.3 cm^2) Full growth medium (5 % FBS)	2-3d	Decant	012	1.27208
PMC42-LA	5	100000	PET	0.4	0.3	/	0.05	transport_buffer	11	1A	324	NA	0	2020-11-28	PMC42-LA P5 100 000 cells/cm2 PET (0.4 micron, 0.3 cm^2) Full growth medium (5 % FBS)	2-3d	Decant	012	1.28379
PMC42-LA	5	100000	PET	0.4	0.3	/	0.05	transport_buffer	11	1A	317	NA	0	2020-11-28	PMC42-LA P5 100 000 cells/cm2 PET (0.4 micron, 0.3 cm^2) Full growth medium (5 % FBS)	2-3d	Decant	012	1.26285
PMC42-LA	5	100000	PET	0.4	0.3	/	0.05	transport_buffer	11	1B	325	NA	0	2020-11-28	PMC42-LA P5 100 000 cells/cm2 PET (0.4 micron, 0.3 cm^2) Full growth medium (5 % FBS)	2-3d	Decant	012	1.44101
PMC42-LA	5	100000	PET	0.4	0.3	/	0.05	transport_buffer	11	1B	317	NA	0	2020-11-28	PMC42-LA P5 100 000 cells/cm2 PET (0.4 micron, 0.3 cm^2) Full growth medium (5 % FBS)	2-3d	Decant	012	1.46659
PMC42-LA	5	100000	PET	0.4	0.3	/	0.05	transport_buffer	11	1B	314	NA	0	2020-11-28	PMC42-LA P5 100 000 cells/cm2 PET (0.4 micron, 0.3 cm^2) Full growth medium (5 % FBS)	2-3d	Decant	012	1.4319
PMC42-LA	5	100000	PET	0.4	0.3	/	0.05	transport_buffer	11	1C	316	NA	0	2020-11-28	PMC42-LA P5 100 000 cells/cm2 PET (0.4 micron, 0.3 cm^2) Full growth medium (5 % FBS)	2-3d	Decant	012	1.32148
PMC42-LA	5	100000	PET	0.4	0.3	/	0.05	transport_buffer	11	1C	316	NA	0	2020-11-28	PMC42-LA P5 100 000 cells/cm2 PET (0.4 micron, 0.3 cm^2) Full growth medium (5 % FBS)	2-3d	Decant	012	1.33756
PMC42-LA	5	100000	PET	0.4	0.3	/	0.05	transport_buffer	11	1C	311	NA	0	2020-11-28	PMC42-LA P5 100 000 cells/cm2 PET (0.4 micron, 0.3 cm^2) Full growth medium (5 % FBS)	2-3d	Decant	012	1.28107
PMC42-LA	5	0	PET	0.4	0.3	/	0.05	transport_buffer	11	1D	269	NA	1	2020-11-28	PMC42-LA P5 100 000 cells/cm2 PET (0.4 micron, 0.3 cm^2) Full growth medium (5 % FBS)	2-3d	Decant	012	2.1619
PMC42-LA	5	0	PET	0.4	0.3	/	0.05	transport_buffer	11	1D	267	NA	1	2020-11-28	PMC42-LA P5 100 000 cells/cm2 PET (0.4 micron, 0.3 cm^2) Full growth medium (5 % FBS)	2-3d	Decant	012	2.14719
PMC42-LA	5	0	PET	0.4	0.3	/	0.05	transport_buffer	11	1D	271	NA	1	2020-11-28	PMC42-LA P5 100 000 cells/cm2 PET (0.4 micron, 0.3 cm^2) Full growth medium (5 % FBS)	2-3d	Decant	012	2.12172
PMC42-LA	4	100000	PET	0.4	0.3	/	0.1	transport_buffer	1	4A	234	NA	0	2020-12-06	PMC42-LA P4 100 000 cells/cm2 PET (0.4 micron, 0.3 cm^2) Full growth medium (10 % FBS)	2-3d	Decant	013	1.01106
PMC42-LA	4	100000	PET	0.4	0.3	/	0.1	transport_buffer	1	4A	242	NA	0	2020-12-06	PMC42-LA P4 100 000 cells/cm2 PET (0.4 micron, 0.3 cm^2) Full growth medium (10 % FBS)	2-3d	Decant	013	1.06618
PMC42-LA	4	100000	PET	0.4	0.3	/	0.1	transport_buffer	1	4A	231	NA	0	2020-12-06	PMC42-LA P4 100 000 cells/cm2 PET (0.4 micron, 0.3 cm^2) Full growth medium (10 % FBS)	2-3d	Decant	013	1.04388
PMC42-LA	4	100000	PET	0.4	0.3	/	0.1	transport_buffer	1	4B	248	NA	0	2020-12-06	PMC42-LA P4 100 000 cells/cm2 PET (0.4 micron, 0.3 cm^2) Full growth medium (10 % FBS)	2-3d	Decant	013	0.759288
PMC42-LA	4	100000	PET	0.4	0.3	/	0.1	transport_buffer	1	4B	252	NA	0	2020-12-06	PMC42-LA P4 100 000 cells/cm2 PET (0.4 micron, 0.3 cm^2) Full growth medium (10 % FBS)	2-3d	Decant	013	0.778097
PMC42-LA	4	100000	PET	0.4	0.3	/	0.1	transport_buffer	1	4B	251	NA	0	2020-12-06	PMC42-LA P4 100 000 cells/cm2 PET (0.4 micron, 0.3 cm^2) Full growth medium (10 % FBS)	2-3d	Decant	013	0.778783
PMC42-LA	4	100000	PET	0.4	0.3	/	0.1	transport_buffer	1	4C	235	NA	0	2020-12-06	PMC42-LA P4 100 000 cells/cm2 PET (0.4 micron, 0.3 cm^2) Full growth medium (10 % FBS)	2-3d	Decant	013	0.896896
PMC42-LA	4	100000	PET	0.4	0.3	/	0.1	transport_buffer	1	4C	224	NA	0	2020-12-06	PMC42-LA P4 100 000 cells/cm2 PET (0.4 micron, 0.3 cm^2) Full growth medium (10 % FBS)	2-3d	Decant	013	0.896953
PMC42-LA	4	100000	PET	0.4	0.3	/	0.1	transport_buffer	1	4C	232	NA	0	2020-12-06	PMC42-LA P4 100 000 cells/cm2 PET (0.4 micron, 0.3 cm^2) Full growth medium (10 % FBS)	2-3d	Decant	013	0.859621
PMC42-LA	4	0	PET	0.4	0.3	/	0.1	transport_buffer	1	4D	219	NA	1	2020-12-06	PMC42-LA P4 100 000 cells/cm2 PET (0.4 micron, 0.3 cm^2) Full growth medium (10 % FBS)	2-3d	Decant	013	1.0807
PMC42-LA	4	0	PET	0.4	0.3	/	0.1	transport_buffer	1	4D	217	NA	1	2020-12-06	PMC42-LA P4 100 000 cells/cm2 PET (0.4 micron, 0.3 cm^2) Full growth medium (10 % FBS)	2-3d	Decant	013	1.08813
PMC42-LA	4	0	PET	0.4	0.3	/	0.1	transport_buffer	1	4D	210	NA	1	2020-12-06	PMC42-LA P4 100 000 cells/cm2 PET (0.4 micron, 0.3 cm^2) Full growth medium (10 % FBS)	2-3d	Decant	013	1.06926
PMC42-LA	4	100000	PET	0.4	0.3	/	0.1	transport_buffer	2	1A	318	NA	0	2020-12-06	PMC42-LA P4 100 000 cells/cm2 PET (0.4 micron, 0.3 cm^2) Full growth medium (10 % FBS)	2-3d	Decant	013	1.43889
PMC42-LA	4	100000	PET	0.4	0.3	/	0.1	transport_buffer	2	1A	320	NA	0	2020-12-06	PMC42-LA P4 100 000 cells/cm2 PET (0.4 micron, 0.3 cm^2) Full growth medium (10 % FBS)	2-3d	Decant	013	1.48734
PMC42-LA	4	100000	PET	0.4	0.3	/	0.1	transport_buffer	2	1A	327	NA	0	2020-12-06	PMC42-LA P4 100 000 cells/cm2 PET (0.4 micron, 0.3 cm^2) Full growth medium (10 % FBS)	2-3d	Decant	013	1.45677
PMC42-LA	4	100000	PET	0.4	0.3	/	0.1	transport_buffer	2	1B	326	NA	0	2020-12-06	PMC42-LA P4 100 000 cells/cm2 PET (0.4 micron, 0.3 cm^2) Full growth medium (10 % FBS)	2-3d	Decant	013	1.43683
PMC42-LA	4	100000	PET	0.4	0.3	/	0.1	transport_buffer	2	1B	338	NA	0	2020-12-06	PMC42-LA P4 100 000 cells/cm2 PET (0.4 micron, 0.3 cm^2) Full growth medium (10 % FBS)	2-3d	Decant	013	1.37919
PMC42-LA	4	100000	PET	0.4	0.3	/	0.1	transport_buffer	2	1B	350	NA	0	2020-12-06	PMC42-LA P4 100 000 cells/cm2 PET (0.4 micron, 0.3 cm^2) Full growth medium (10 % FBS)	2-3d	Decant	013	1.38054
PMC42-LA	4	100000	PET	0.4	0.3	/	0.1	transport_buffer	2	1C	320	NA	0	2020-12-06	PMC42-LA P4 100 000 cells/cm2 PET (0.4 micron, 0.3 cm^2) Full growth medium (10 % FBS)	2-3d	Decant	013	1.5009
PMC42-LA	4	100000	PET	0.4	0.3	/	0.1	transport_buffer	2	1C	346	NA	0	2020-12-06	PMC42-LA P4 100 000 cells/cm2 PET (0.4 micron, 0.3 cm^2) Full growth medium (10 % FBS)	2-3d	Decant	013	1.42295
PMC42-LA	4	100000	PET	0.4	0.3	/	0.1	transport_buffer	2	1C	349	NA	0	2020-12-06	PMC42-LA P4 100 000 cells/cm2 PET (0.4 micron, 0.3 cm^2) Full growth medium (10 % FBS)	2-3d	Decant	013	1.39005
PMC42-LA	4	0	PET	0.4	0.3	/	0.1	transport_buffer	2	1D	312	NA	1	2020-12-06	PMC42-LA P4 100 000 cells/cm2 PET (0.4 micron, 0.3 cm^2) Full growth medium (10 % FBS)	2-3d	Decant	013	2.02184
PMC42-LA	4	0	PET	0.4	0.3	/	0.1	transport_buffer	2	1D	308	NA	1	2020-12-06	PMC42-LA P4 100 000 cells/cm2 PET (0.4 micron, 0.3 cm^2) Full growth medium (10 % FBS)	2-3d	Decant	013	1.9481
PMC42-LA	4	0	PET	0.4	0.3	/	0.1	transport_buffer	2	1D	322	NA	1	2020-12-06	PMC42-LA P4 100 000 cells/cm2 PET (0.4 micron, 0.3 cm^2) Full growth medium (10 % FBS)	2-3d	Decant	013	1.91826
PMC42-LA	4	100000	PET	0.4	0.3	/	0.1	transport_buffer	3	4A	287	NA	0	2020-12-06	PMC42-LA P4 100 000 cells/cm2 PET (0.4 micron, 0.3 cm^2) Full growth medium (10 % FBS)	2-3d	Decant	013	1.18535
PMC42-LA	4	100000	PET	0.4	0.3	/	0.1	transport_buffer	3	4A	286	NA	0	2020-12-06	PMC42-LA P4 100 000 cells/cm2 PET (0.4 micron, 0.3 cm^2) Full growth medium (10 % FBS)	2-3d	Decant	013	1.07847
PMC42-LA	4	100000	PET	0.4	0.3	/	0.1	transport_buffer	3	4A	285	NA	0	2020-12-06	PMC42-LA P4 100 000 cells/cm2 PET (0.4 micron, 0.3 cm^2) Full growth medium (10 % FBS)	2-3d	Decant	013	1.08607
PMC42-LA	4	100000	PET	0.4	0.3	/	0.1	transport_buffer	3	4B	289	NA	0	2020-12-06	PMC42-LA P4 100 000 cells/cm2 PET (0.4 micron, 0.3 cm^2) Full growth medium (10 % FBS)	2-3d	Decant	013	0.992074
PMC42-LA	4	100000	PET	0.4	0.3	/	0.1	transport_buffer	3	4B	287	NA	0	2020-12-06	PMC42-LA P4 100 000 cells/cm2 PET (0.4 micron, 0.3 cm^2) Full growth medium (10 % FBS)	2-3d	Decant	013	0.999051
PMC42-LA	4	100000	PET	0.4	0.3	/	0.1	transport_buffer	3	4B	281	NA	0	2020-12-06	PMC42-LA P4 100 000 cells/cm2 PET (0.4 micron, 0.3 cm^2) Full growth medium (10 % FBS)	2-3d	Decant	013	1.08443
PMC42-LA	4	100000	PET	0.4	0.3	/	0.1	transport_buffer	3	4C	278	NA	0	2020-12-06	PMC42-LA P4 100 000 cells/cm2 PET (0.4 micron, 0.3 cm^2) Full growth medium (10 % FBS)	2-3d	Decant	013	1.08783
PMC42-LA	4	100000	PET	0.4	0.3	/	0.1	transport_buffer	3	4C	280	NA	0	2020-12-06	PMC42-LA P4 100 000 cells/cm2 PET (0.4 micron, 0.3 cm^2) Full growth medium (10 % FBS)	2-3d	Decant	013	1.12147
PMC42-LA	4	100000	PET	0.4	0.3	/	0.1	transport_buffer	3	4C	284	NA	0	2020-12-06	PMC42-LA P4 100 000 cells/cm2 PET (0.4 micron, 0.3 cm^2) Full growth medium (10 % FBS)	2-3d	Decant	013	1.09594
PMC42-LA	4	0	PET	0.4	0.3	/	0.1	transport_buffer	3	4D	261	NA	1	2020-12-06	PMC42-LA P4 100 000 cells/cm2 PET (0.4 micron, 0.3 cm^2) Full growth medium (10 % FBS)	2-3d	Decant	013	1.52558
PMC42-LA	4	0	PET	0.4	0.3	/	0.1	transport_buffer	3	4D	250	NA	1	2020-12-06	PMC42-LA P4 100 000 cells/cm2 PET (0.4 micron, 0.3 cm^2) Full growth medium (10 % FBS)	2-3d	Decant	013	1.52842
PMC42-LA	4	0	PET	0.4	0.3	/	0.1	transport_buffer	3	4D	255	NA	1	2020-12-06	PMC42-LA P4 100 000 cells/cm2 PET (0.4 micron, 0.3 cm^2) Full growth medium (10 % FBS)	2-3d	Decant	013	1.53962
PMC42-LA	4	100000	PET	0.4	0.3	/	0.1	transport_buffer	4	1A	299	NA	0	2020-12-06	PMC42-LA P4 100 000 cells/cm2 PET (0.4 micron, 0.3 cm^2) Full growth medium (10 % FBS)	2-3d	Decant	013	3.38785
PMC42-LA	4	100000	PET	0.4	0.3	/	0.1	transport_buffer	4	1A	294	NA	0	2020-12-06	PMC42-LA P4 100 000 cells/cm2 PET (0.4 micron, 0.3 cm^2) Full growth medium (10 % FBS)	2-3d	Decant	013	3.3684
PMC42-LA	4	100000	PET	0.4	0.3	/	0.1	transport_buffer	4	1A	293	NA	0	2020-12-06	PMC42-LA P4 100 000 cells/cm2 PET (0.4 micron, 0.3 cm^2) Full growth medium (10 % FBS)	2-3d	Decant	013	3.43702
PMC42-LA	4	100000	PET	0.4	0.3	/	0.1	transport_buffer	4	1B	310	NA	0	2020-12-06	PMC42-LA P4 100 000 cells/cm2 PET (0.4 micron, 0.3 cm^2) Full growth medium (10 % FBS)	2-3d	Decant	013	5.52998
PMC42-LA	4	100000	PET	0.4	0.3	/	0.1	transport_buffer	4	1B	311	NA	0	2020-12-06	PMC42-LA P4 100 000 cells/cm2 PET (0.4 micron, 0.3 cm^2) Full growth medium (10 % FBS)	2-3d	Decant	013	5.67111
PMC42-LA	4	100000	PET	0.4	0.3	/	0.1	transport_buffer	4	1B	310	NA	0	2020-12-06	PMC42-LA P4 100 000 cells/cm2 PET (0.4 micron, 0.3 cm^2) Full growth medium (10 % FBS)	2-3d	Decant	013	5.60496
PMC42-LA	4	100000	PET	0.4	0.3	/	0.1	transport_buffer	4	1C	304	NA	0	2020-12-06	PMC42-LA P4 100 000 cells/cm2 PET (0.4 micron, 0.3 cm^2) Full growth medium (10 % FBS)	2-3d	Decant	013	4.05249
PMC42-LA	4	100000	PET	0.4	0.3	/	0.1	transport_buffer	4	1C	298	NA	0	2020-12-06	PMC42-LA P4 100 000 cells/cm2 PET (0.4 micron, 0.3 cm^2) Full growth medium (10 % FBS)	2-3d	Decant	013	4.04648
PMC42-LA	4	100000	PET	0.4	0.3	/	0.1	transport_buffer	4	1C	295	NA	0	2020-12-06	PMC42-LA P4 100 000 cells/cm2 PET (0.4 micron, 0.3 cm^2) Full growth medium (10 % FBS)	2-3d	Decant	013	3.83425
PMC42-LA	4	0	PET	0.4	0.3	/	0.1	transport_buffer	4	1D	258	NA	1	2020-12-06	PMC42-LA P4 100 000 cells/cm2 PET (0.4 micron, 0.3 cm^2) Full growth medium (10 % FBS)	2-3d	Decant	013	4.18867
PMC42-LA	4	0	PET	0.4	0.3	/	0.1	transport_buffer	4	1D	264	NA	1	2020-12-06	PMC42-LA P4 100 000 cells/cm2 PET (0.4 micron, 0.3 cm^2) Full growth medium (10 % FBS)	2-3d	Decant	013	4.15401
PMC42-LA	4	0	PET	0.4	0.3	/	0.1	transport_buffer	4	1D	266	NA	1	2020-12-06	PMC42-LA P4 100 000 cells/cm2 PET (0.4 micron, 0.3 cm^2) Full growth medium (10 % FBS)	2-3d	Decant	013	4.30964
PMC42-LA	5	100000	PET	0.4	0.3	/	0.05	transport_buffer	12	4A	275	NA	0	2020-11-28	PMC42-LA P5 100 000 cells/cm2 PET (0.4 micron, 0.3 cm^2) Full growth medium (5 % FBS)	2-3d	Decant	012	1.595
PMC42-LA	5	100000	PET	0.4	0.3	/	0.05	transport_buffer	12	4A	273	NA	0	2020-11-28	PMC42-LA P5 100 000 cells/cm2 PET (0.4 micron, 0.3 cm^2) Full growth medium (5 % FBS)	2-3d	Decant	012	1.57604
PMC42-LA	5	100000	PET	0.4	0.3	/	0.05	transport_buffer	12	4A	277	NA	0	2020-11-28	PMC42-LA P5 100 000 cells/cm2 PET (0.4 micron, 0.3 cm^2) Full growth medium (5 % FBS)	2-3d	Decant	012	1.5835
PMC42-LA	5	100000	PET	0.4	0.3	/	0.05	transport_buffer	12	4B	266	NA	0	2020-11-28	PMC42-LA P5 100 000 cells/cm2 PET (0.4 micron, 0.3 cm^2) Full growth medium (5 % FBS)	2-3d	Decant	012	1.65772
PMC42-LA	5	100000	PET	0.4	0.3	/	0.05	transport_buffer	12	4B	271	NA	0	2020-11-28	PMC42-LA P5 100 000 cells/cm2 PET (0.4 micron, 0.3 cm^2) Full growth medium (5 % FBS)	2-3d	Decant	012	1.63347
PMC42-LA	5	100000	PET	0.4	0.3	/	0.05	transport_buffer	12	4B	275	NA	0	2020-11-28	PMC42-LA P5 100 000 cells/cm2 PET (0.4 micron, 0.3 cm^2) Full growth medium (5 % FBS)	2-3d	Decant	012	1.59657
PMC42-LA	5	100000	PET	0.4	0.3	/	0.05	transport_buffer	12	4C	274	NA	0	2020-11-28	PMC42-LA P5 100 000 cells/cm2 PET (0.4 micron, 0.3 cm^2) Full growth medium (5 % FBS)	2-3d	Decant	012	1.44634
PMC42-LA	5	100000	PET	0.4	0.3	/	0.05	transport_buffer	12	4C	281	NA	0	2020-11-28	PMC42-LA P5 100 000 cells/cm2 PET (0.4 micron, 0.3 cm^2) Full growth medium (5 % FBS)	2-3d	Decant	012	1.41593
PMC42-LA	5	100000	PET	0.4	0.3	/	0.05	transport_buffer	12	4C	275	NA	0	2020-11-28	PMC42-LA P5 100 000 cells/cm2 PET (0.4 micron, 0.3 cm^2) Full growth medium (5 % FBS)	2-3d	Decant	012	1.40674
PMC42-LA	5	0	PET	0.4	0.3	/	0.05	transport_buffer	12	4D	237	NA	1	2020-11-28	PMC42-LA P5 100 000 cells/cm2 PET (0.4 micron, 0.3 cm^2) Full growth medium (5 % FBS)	2-3d	Decant	012	2.40755
PMC42-LA	5	0	PET	0.4	0.3	/	0.05	transport_buffer	12	4D	240	NA	1	2020-11-28	PMC42-LA P5 100 000 cells/cm2 PET (0.4 micron, 0.3 cm^2) Full growth medium (5 % FBS)	2-3d	Decant	012	2.31369
PMC42-LA	5	0	PET	0.4	0.3	/	0.05	transport_buffer	12	4D	227	NA	1	2020-11-28	PMC42-LA P5 100 000 cells/cm2 PET (0.4 micron, 0.3 cm^2) Full growth medium (5 % FBS)	2-3d	Decant	012	2.35272
1-t-hMEC	10	333333	PET	0.4	0.3	/		full_growth_medium	2	1A	282	NA	0	2021-01-24	1-t-hMEC P10 333 333 cells/cm2 PET (0.4 µm, 0.3 cm^2) Full growth medium	2-3d	Decant	001
1-t-hMEC	10	333333	PET	0.4	0.3	/		full_growth_medium	2	1A	286	NA	0	2021-01-24	1-t-hMEC P10 333 333 cells/cm2 PET (0.4 µm, 0.3 cm^2) Full growth medium	2-3d	Decant	001
1-t-hMEC	10	333333	PET	0.4	0.3	/		full_growth_medium	2	1A	285	NA	0	2021-01-24	1-t-hMEC P10 333 333 cells/cm2 PET (0.4 µm, 0.3 cm^2) Full growth medium	2-3d	Decant	001
1-t-hMEC	10	333333	PET	0.4	0.3	/		full_growth_medium	2	1B	282	NA	0	2021-01-24	1-t-hMEC P10 333 333 cells/cm2 PET (0.4 µm, 0.3 cm^2) Full growth medium	2-3d	Decant	001
1-t-hMEC	10	333333	PET	0.4	0.3	/		full_growth_medium	2	1B	275	NA	0	2021-01-24	1-t-hMEC P10 333 333 cells/cm2 PET (0.4 µm, 0.3 cm^2) Full growth medium	2-3d	Decant	001
1-t-hMEC	10	333333	PET	0.4	0.3	/		full_growth_medium	2	1B	286	NA	0	2021-01-24	1-t-hMEC P10 333 333 cells/cm2 PET (0.4 µm, 0.3 cm^2) Full growth medium	2-3d	Decant	001
1-t-hMEC	10	333333	PET	0.4	0.3	/		full_growth_medium	2	1C	285	NA	0	2021-01-24	1-t-hMEC P10 333 333 cells/cm2 PET (0.4 µm, 0.3 cm^2) Full growth medium	2-3d	Decant	001
1-t-hMEC	10	333333	PET	0.4	0.3	/		full_growth_medium	2	1C	283	NA	0	2021-01-24	1-t-hMEC P10 333 333 cells/cm2 PET (0.4 µm, 0.3 cm^2) Full growth medium	2-3d	Decant	001
1-t-hMEC	10	333333	PET	0.4	0.3	/		full_growth_medium	2	1C	267	NA	0	2021-01-24	1-t-hMEC P10 333 333 cells/cm2 PET (0.4 µm, 0.3 cm^2) Full growth medium	2-3d	Decant	001
1-t-hMEC	10	333333	PET	0.4	0.3	/		medium.without.EGF.with.prolactin	2	2A	296	NA	0	2021-01-24	1-t-hMEC P10 333 333 cells/cm2 PET (0.4 µm, 0.3 cm^2) Full growth medium - EGF + prolactin 0.2 µg/mL	2-3d	Decant	001
1-t-hMEC	10	333333	PET	0.4	0.3	/		medium.without.EGF.with.prolactin	2	2A	326	NA	0	2021-01-24	1-t-hMEC P10 333 333 cells/cm2 PET (0.4 µm, 0.3 cm^2) Full growth medium - EGF + prolactin 0.2 µg/mL	2-3d	Decant	001
1-t-hMEC	10	333333	PET	0.4	0.3	/		medium.without.EGF.with.prolactin	2	2A	312	NA	0	2021-01-24	1-t-hMEC P10 333 333 cells/cm2 PET (0.4 µm, 0.3 cm^2) Full growth medium - EGF + prolactin 0.2 µg/mL	2-3d	Decant	001
1-t-hMEC	10	333333	PET	0.4	0.3	/		medium.without.EGF.with.prolactin	2	2B	292	NA	0	2021-01-24	1-t-hMEC P10 333 333 cells/cm2 PET (0.4 µm, 0.3 cm^2) Full growth medium - EGF + prolactin 0.2 µg/mL	2-3d	Decant	001
1-t-hMEC	10	333333	PET	0.4	0.3	/		medium.without.EGF.with.prolactin	2	2B	309	NA	0	2021-01-24	1-t-hMEC P10 333 333 cells/cm2 PET (0.4 µm, 0.3 cm^2) Full growth medium - EGF + prolactin 0.2 µg/mL	2-3d	Decant	001
1-t-hMEC	10	333333	PET	0.4	0.3	/		medium.without.EGF.with.prolactin	2	2B	271	NA	0	2021-01-24	1-t-hMEC P10 333 333 cells/cm2 PET (0.4 µm, 0.3 cm^2) Full growth medium - EGF + prolactin 0.2 µg/mL	2-3d	Decant	001
1-t-hMEC	10	333333	PET	0.4	0.3	/		full_growth_medium	2	2C	248	NA	1	2021-01-24	blank	2-3d	Decant	001
1-t-hMEC	10	333333	PET	0.4	0.3	/		full_growth_medium	2	2C	277	NA	1	2021-01-24	blank	2-3d	Decant	001
1-t-hMEC	10	333333	PET	0.4	0.3	/		full_growth_medium	2	2C	281	NA	1	2021-01-24	blank	2-3d	Decant	001
1-t-hMEC	10	333333	PET	0.4	0.3	/		full_growth_medium	5	1A	288	NA	0	2021-01-24	1-t-hMEC P10 333 333 cells/cm2 PET (0.4 µm, 0.3 cm^2) Full growth medium	2-3d	Decant	001
1-t-hMEC	10	333333	PET	0.4	0.3	/		full_growth_medium	5	1A	293	NA	0	2021-01-24	1-t-hMEC P10 333 333 cells/cm2 PET (0.4 µm, 0.3 cm^2) Full growth medium	2-3d	Decant	001
1-t-hMEC	10	333333	PET	0.4	0.3	/		full_growth_medium	5	1A	291	NA	0	2021-01-24	1-t-hMEC P10 333 333 cells/cm2 PET (0.4 µm, 0.3 cm^2) Full growth medium	2-3d	Decant	001
1-t-hMEC	10	333333	PET	0.4	0.3	/		full_growth_medium	5	1B	277	NA	0	2021-01-24	1-t-hMEC P10 333 333 cells/cm2 PET (0.4 µm, 0.3 cm^2) Full growth medium	2-3d	Decant	001
1-t-hMEC	10	333333	PET	0.4	0.3	/		full_growth_medium	5	1B	300	NA	0	2021-01-24	1-t-hMEC P10 333 333 cells/cm2 PET (0.4 µm, 0.3 cm^2) Full growth medium	2-3d	Decant	001
1-t-hMEC	10	333333	PET	0.4	0.3	/		full_growth_medium	5	1B	292	NA	0	2021-01-24	1-t-hMEC P10 333 333 cells/cm2 PET (0.4 µm, 0.3 cm^2) Full growth medium	2-3d	Decant	001
1-t-hMEC	10	333333	PET	0.4	0.3	/		full_growth_medium	5	1C	283	NA	0	2021-01-24	1-t-hMEC P10 333 333 cells/cm2 PET (0.4 µm, 0.3 cm^2) Full growth medium	2-3d	Decant	001
1-t-hMEC	10	333333	PET	0.4	0.3	/		full_growth_medium	5	1C	295	NA	0	2021-01-24	1-t-hMEC P10 333 333 cells/cm2 PET (0.4 µm, 0.3 cm^2) Full growth medium	2-3d	Decant	001
1-t-hMEC	10	333333	PET	0.4	0.3	/		full_growth_medium	5	1C	275	NA	0	2021-01-24	1-t-hMEC P10 333 333 cells/cm2 PET (0.4 µm, 0.3 cm^2) Full growth medium	2-3d	Decant	001
1-t-hMEC	10	333333	PET	0.4	0.3	/		medium.without.EGF.with.prolactin	5	2A	243	NA	0	2021-01-24	1-t-hMEC P10 333 333 cells/cm2 PET (0.4 µm, 0.3 cm^2) Full growth medium - EGF + prolactin 0.2 µg/mL	2-3d	Decant	001
1-t-hMEC	10	333333	PET	0.4	0.3	/		medium.without.EGF.with.prolactin	5	2A	278	NA	0	2021-01-24	1-t-hMEC P10 333 333 cells/cm2 PET (0.4 µm, 0.3 cm^2) Full growth medium - EGF + prolactin 0.2 µg/mL	2-3d	Decant	001
1-t-hMEC	10	333333	PET	0.4	0.3	/		medium.without.EGF.with.prolactin	5	2A	266	NA	0	2021-01-24	1-t-hMEC P10 333 333 cells/cm2 PET (0.4 µm, 0.3 cm^2) Full growth medium - EGF + prolactin 0.2 µg/mL	2-3d	Decant	001
1-t-hMEC	10	333333	PET	0.4	0.3	/		medium.without.EGF.with.prolactin	5	2B	250	NA	0	2021-01-24	1-t-hMEC P10 333 333 cells/cm2 PET (0.4 µm, 0.3 cm^2) Full growth medium - EGF + prolactin 0.2 µg/mL	2-3d	Decant	001
1-t-hMEC	10	333333	PET	0.4	0.3	/		medium.without.EGF.with.prolactin	5	2B	267	NA	0	2021-01-24	1-t-hMEC P10 333 333 cells/cm2 PET (0.4 µm, 0.3 cm^2) Full growth medium - EGF + prolactin 0.2 µg/mL	2-3d	Decant	001
1-t-hMEC	10	333333	PET	0.4	0.3	/		medium.without.EGF.with.prolactin	5	2B	271	NA	0	2021-01-24	1-t-hMEC P10 333 333 cells/cm2 PET (0.4 µm, 0.3 cm^2) Full growth medium - EGF + prolactin 0.2 µg/mL	2-3d	Decant	001
1-t-hMEC	10	333333	PET	0.4	0.3	/		full_growth_medium	5	2C	245	NA	1	2021-01-24	blank	2-3d	Decant	001
1-t-hMEC	10	333333	PET	0.4	0.3	/		full_growth_medium	5	2C	265	NA	1	2021-01-24	blank	2-3d	Decant	001
1-t-hMEC	10	333333	PET	0.4	0.3	/		full_growth_medium	5	2C	271	NA	1	2021-01-24	blank	2-3d	Decant	001
1-t-hMEC	10	333333	PET	0.4	0.3	/		full_growth_medium	7	1A	301	NA	0	2021-01-24	1-t-hMEC P10 333 333 cells/cm2 PET (0.4 µm, 0.3 cm^2) Full growth medium	2-3d	Decant	001
1-t-hMEC	10	333333	PET	0.4	0.3	/		full_growth_medium	7	1A	302	NA	0	2021-01-24	1-t-hMEC P10 333 333 cells/cm2 PET (0.4 µm, 0.3 cm^2) Full growth medium	2-3d	Decant	001
1-t-hMEC	10	333333	PET	0.4	0.3	/		full_growth_medium	7	1A	303	NA	0	2021-01-24	1-t-hMEC P10 333 333 cells/cm2 PET (0.4 µm, 0.3 cm^2) Full growth medium	2-3d	Decant	001
1-t-hMEC	10	333333	PET	0.4	0.3	/		full_growth_medium	7	1B	313	NA	0	2021-01-24	1-t-hMEC P10 333 333 cells/cm2 PET (0.4 µm, 0.3 cm^2) Full growth medium	2-3d	Decant	001
1-t-hMEC	10	333333	PET	0.4	0.3	/		full_growth_medium	7	1B	320	NA	0	2021-01-24	1-t-hMEC P10 333 333 cells/cm2 PET (0.4 µm, 0.3 cm^2) Full growth medium	2-3d	Decant	001
1-t-hMEC	10	333333	PET	0.4	0.3	/		full_growth_medium	7	1B	333	NA	0	2021-01-24	1-t-hMEC P10 333 333 cells/cm2 PET (0.4 µm, 0.3 cm^2) Full growth medium	2-3d	Decant	001
1-t-hMEC	10	333333	PET	0.4	0.3	/		full_growth_medium	7	1C	293	NA	0	2021-01-24	1-t-hMEC P10 333 333 cells/cm2 PET (0.4 µm, 0.3 cm^2) Full growth medium	2-3d	Decant	001
1-t-hMEC	10	333333	PET	0.4	0.3	/		full_growth_medium	7	1C	303	NA	0	2021-01-24	1-t-hMEC P10 333 333 cells/cm2 PET (0.4 µm, 0.3 cm^2) Full growth medium	2-3d	Decant	001
1-t-hMEC	10	333333	PET	0.4	0.3	/		full_growth_medium	7	1C	306	NA	0	2021-01-24	1-t-hMEC P10 333 333 cells/cm2 PET (0.4 µm, 0.3 cm^2) Full growth medium	2-3d	Decant	001
1-t-hMEC	10	333333	PET	0.4	0.3	/		medium.without.EGF.with.prolactin	7	2A	269	NA	0	2021-01-24	1-t-hMEC P10 333 333 cells/cm2 PET (0.4 µm, 0.3 cm^2) Full growth medium - EGF + prolactin 0.2 µg/mL	2-3d	Decant	001
1-t-hMEC	10	333333	PET	0.4	0.3	/		medium.without.EGF.with.prolactin	7	2A	264	NA	0	2021-01-24	1-t-hMEC P10 333 333 cells/cm2 PET (0.4 µm, 0.3 cm^2) Full growth medium - EGF + prolactin 0.2 µg/mL	2-3d	Decant	001
1-t-hMEC	10	333333	PET	0.4	0.3	/		medium.without.EGF.with.prolactin	7	2A	260	NA	0	2021-01-24	1-t-hMEC P10 333 333 cells/cm2 PET (0.4 µm, 0.3 cm^2) Full growth medium - EGF + prolactin 0.2 µg/mL	2-3d	Decant	001
1-t-hMEC	10	333333	PET	0.4	0.3	/		medium.without.EGF.with.prolactin	7	2B	282	NA	0	2021-01-24	1-t-hMEC P10 333 333 cells/cm2 PET (0.4 µm, 0.3 cm^2) Full growth medium - EGF + prolactin 0.2 µg/mL	2-3d	Decant	001
1-t-hMEC	10	333333	PET	0.4	0.3	/		medium.without.EGF.with.prolactin	7	2B	292	NA	0	2021-01-24	1-t-hMEC P10 333 333 cells/cm2 PET (0.4 µm, 0.3 cm^2) Full growth medium - EGF + prolactin 0.2 µg/mL	2-3d	Decant	001
1-t-hMEC	10	333333	PET	0.4	0.3	/		medium.without.EGF.with.prolactin	7	2B	267	NA	0	2021-01-24	1-t-hMEC P10 333 333 cells/cm2 PET (0.4 µm, 0.3 cm^2) Full growth medium - EGF + prolactin 0.2 µg/mL	2-3d	Decant	001
1-t-hMEC	10	333333	PET	0.4	0.3	/		full_growth_medium	7	2C	255	NA	1	2021-01-24	blank	2-3d	Decant	001
1-t-hMEC	10	333333	PET	0.4	0.3	/		full_growth_medium	7	2C	271	NA	1	2021-01-24	blank	2-3d	Decant	001
1-t-hMEC	10	333333	PET	0.4	0.3	/		full_growth_medium	7	2C	253	NA	1	2021-01-24	blank	2-3d	Decant	001
1-t-hMEC	10	333333	PET	0.4	0.3	/		full_growth_medium	9	1A	343	NA	0	2021-01-24	1-t-hMEC P10 333 333 cells/cm2 PET (0.4 µm, 0.3 cm^2) Full growth medium	2-3d	Decant	001
1-t-hMEC	10	333333	PET	0.4	0.3	/		full_growth_medium	9	1A	333	NA	0	2021-01-24	1-t-hMEC P10 333 333 cells/cm2 PET (0.4 µm, 0.3 cm^2) Full growth medium	2-3d	Decant	001
1-t-hMEC	10	333333	PET	0.4	0.3	/		full_growth_medium	9	1A	345	NA	0	2021-01-24	1-t-hMEC P10 333 333 cells/cm2 PET (0.4 µm, 0.3 cm^2) Full growth medium	2-3d	Decant	001
1-t-hMEC	10	333333	PET	0.4	0.3	/		full_growth_medium	9	1B	327	NA	0	2021-01-24	1-t-hMEC P10 333 333 cells/cm2 PET (0.4 µm, 0.3 cm^2) Full growth medium	2-3d	Decant	001
1-t-hMEC	10	333333	PET	0.4	0.3	/		full_growth_medium	9	1B	340	NA	0	2021-01-24	1-t-hMEC P10 333 333 cells/cm2 PET (0.4 µm, 0.3 cm^2) Full growth medium	2-3d	Decant	001
1-t-hMEC	10	333333	PET	0.4	0.3	/		full_growth_medium	9	1B	331	NA	0	2021-01-24	1-t-hMEC P10 333 333 cells/cm2 PET (0.4 µm, 0.3 cm^2) Full growth medium	2-3d	Decant	001
1-t-hMEC	10	333333	PET	0.4	0.3	/		full_growth_medium	9	1C	322	NA	0	2021-01-24	1-t-hMEC P10 333 333 cells/cm2 PET (0.4 µm, 0.3 cm^2) Full growth medium	2-3d	Decant	001
1-t-hMEC	10	333333	PET	0.4	0.3	/		full_growth_medium	9	1C	341	NA	0	2021-01-24	1-t-hMEC P10 333 333 cells/cm2 PET (0.4 µm, 0.3 cm^2) Full growth medium	2-3d	Decant	001
1-t-hMEC	10	333333	PET	0.4	0.3	/		full_growth_medium	9	1C	322	NA	0	2021-01-24	1-t-hMEC P10 333 333 cells/cm2 PET (0.4 µm, 0.3 cm^2) Full growth medium	2-3d	Decant	001
1-t-hMEC	10	333333	PET	0.4	0.3	/		medium.without.EGF.with.prolactin	9	2A	284	NA	0	2021-01-24	1-t-hMEC P10 333 333 cells/cm2 PET (0.4 µm, 0.3 cm^2) Full growth medium - EGF + prolactin 0.2 µg/mL	2-3d	Decant	001
1-t-hMEC	10	333333	PET	0.4	0.3	/		medium.without.EGF.with.prolactin	9	2A	290	NA	0	2021-01-24	1-t-hMEC P10 333 333 cells/cm2 PET (0.4 µm, 0.3 cm^2) Full growth medium - EGF + prolactin 0.2 µg/mL	2-3d	Decant	001
1-t-hMEC	10	333333	PET	0.4	0.3	/		medium.without.EGF.with.prolactin	9	2A	285	NA	0	2021-01-24	1-t-hMEC P10 333 333 cells/cm2 PET (0.4 µm, 0.3 cm^2) Full growth medium - EGF + prolactin 0.2 µg/mL	2-3d	Decant	001
1-t-hMEC	10	333333	PET	0.4	0.3	/		medium.without.EGF.with.prolactin	9	2B	290	NA	0	2021-01-24	1-t-hMEC P10 333 333 cells/cm2 PET (0.4 µm, 0.3 cm^2) Full growth medium - EGF + prolactin 0.2 µg/mL	2-3d	Decant	001
1-t-hMEC	10	333333	PET	0.4	0.3	/		medium.without.EGF.with.prolactin	9	2B	312	NA	0	2021-01-24	1-t-hMEC P10 333 333 cells/cm2 PET (0.4 µm, 0.3 cm^2) Full growth medium - EGF + prolactin 0.2 µg/mL	2-3d	Decant	001
1-t-hMEC	10	333333	PET	0.4	0.3	/		medium.without.EGF.with.prolactin	9	2B	301	NA	0	2021-01-24	1-t-hMEC P10 333 333 cells/cm2 PET (0.4 µm, 0.3 cm^2) Full growth medium - EGF + prolactin 0.2 µg/mL	2-3d	Decant	001
1-t-hMEC	10	333333	PET	0.4	0.3	/		full_growth_medium	9	2C	257	NA	1	2021-01-24	blank	2-3d	Decant	001
1-t-hMEC	10	333333	PET	0.4	0.3	/		full_growth_medium	9	2C	281	NA	1	2021-01-24	blank	2-3d	Decant	001
1-t-hMEC	10	333333	PET	0.4	0.3	/		full_growth_medium	9	2C	268	NA	1	2021-01-24	blank	2-3d	Decant	001
1-t-hMEC	10	333333	PET	0.4	0.3	/		full_growth_medium	11	1A	340	NA	0	2021-01-24	1-t-hMEC P10 333 333 cells/cm2 PET (0.4 µm, 0.3 cm^2) Full growth medium	2-3d	Decant	001
1-t-hMEC	10	333333	PET	0.4	0.3	/		full_growth_medium	11	1A	342	NA	0	2021-01-24	1-t-hMEC P10 333 333 cells/cm2 PET (0.4 µm, 0.3 cm^2) Full growth medium	2-3d	Decant	001
1-t-hMEC	10	333333	PET	0.4	0.3	/		full_growth_medium	11	1A	346	NA	0	2021-01-24	1-t-hMEC P10 333 333 cells/cm2 PET (0.4 µm, 0.3 cm^2) Full growth medium	2-3d	Decant	001
1-t-hMEC	10	333333	PET	0.4	0.3	/		full_growth_medium	11	1B	328	NA	0	2021-01-24	1-t-hMEC P10 333 333 cells/cm2 PET (0.4 µm, 0.3 cm^2) Full growth medium	2-3d	Decant	001
1-t-hMEC	10	333333	PET	0.4	0.3	/		full_growth_medium	11	1B	340	NA	0	2021-01-24	1-t-hMEC P10 333 333 cells/cm2 PET (0.4 µm, 0.3 cm^2) Full growth medium	2-3d	Decant	001
1-t-hMEC	10	333333	PET	0.4	0.3	/		full_growth_medium	11	1B	302	NA	0	2021-01-24	1-t-hMEC P10 333 333 cells/cm2 PET (0.4 µm, 0.3 cm^2) Full growth medium	2-3d	Decant	001
1-t-hMEC	10	333333	PET	0.4	0.3	/		full_growth_medium	11	1C	318	NA	0	2021-01-24	1-t-hMEC P10 333 333 cells/cm2 PET (0.4 µm, 0.3 cm^2) Full growth medium	2-3d	Decant	001
1-t-hMEC	10	333333	PET	0.4	0.3	/		full_growth_medium	11	1C	326	NA	0	2021-01-24	1-t-hMEC P10 333 333 cells/cm2 PET (0.4 µm, 0.3 cm^2) Full growth medium	2-3d	Decant	001
1-t-hMEC	10	333333	PET	0.4	0.3	/		full_growth_medium	11	1C	318	NA	0	2021-01-24	1-t-hMEC P10 333 333 cells/cm2 PET (0.4 µm, 0.3 cm^2) Full growth medium	2-3d	Decant	001
1-t-hMEC	10	333333	PET	0.4	0.3	/		medium.without.EGF.with.prolactin	11	2A	283	NA	0	2021-01-24	1-t-hMEC P10 333 333 cells/cm2 PET (0.4 µm, 0.3 cm^2) Full growth medium - EGF + prolactin 0.2 µg/mL	2-3d	Decant	001
1-t-hMEC	10	333333	PET	0.4	0.3	/		medium.without.EGF.with.prolactin	11	2A	289	NA	0	2021-01-24	1-t-hMEC P10 333 333 cells/cm2 PET (0.4 µm, 0.3 cm^2) Full growth medium - EGF + prolactin 0.2 µg/mL	2-3d	Decant	001
1-t-hMEC	10	333333	PET	0.4	0.3	/		medium.without.EGF.with.prolactin	11	2A	279	NA	0	2021-01-24	1-t-hMEC P10 333 333 cells/cm2 PET (0.4 µm, 0.3 cm^2) Full growth medium - EGF + prolactin 0.2 µg/mL	2-3d	Decant	001
1-t-hMEC	10	333333	PET	0.4	0.3	/		medium.without.EGF.with.prolactin	11	2B	289	NA	0	2021-01-24	1-t-hMEC P10 333 333 cells/cm2 PET (0.4 µm, 0.3 cm^2) Full growth medium - EGF + prolactin 0.2 µg/mL	2-3d	Decant	001
1-t-hMEC	10	333333	PET	0.4	0.3	/		medium.without.EGF.with.prolactin	11	2B	300	NA	0	2021-01-24	1-t-hMEC P10 333 333 cells/cm2 PET (0.4 µm, 0.3 cm^2) Full growth medium - EGF + prolactin 0.2 µg/mL	2-3d	Decant	001
1-t-hMEC	10	333333	PET	0.4	0.3	/		medium.without.EGF.with.prolactin	11	2B	283	NA	0	2021-01-24	1-t-hMEC P10 333 333 cells/cm2 PET (0.4 µm, 0.3 cm^2) Full growth medium - EGF + prolactin 0.2 µg/mL	2-3d	Decant	001
1-t-hMEC	10	333333	PET	0.4	0.3	/		full_growth_medium	11	2C	257	NA	1	2021-01-24	blank	2-3d	Decant	001
1-t-hMEC	10	333333	PET	0.4	0.3	/		full_growth_medium	11	2C	269	NA	1	2021-01-24	blank	2-3d	Decant	001
1-t-hMEC	10	333333	PET	0.4	0.3	/		full_growth_medium	11	2C	253	NA	1	2021-01-24	blank	2-3d	Decant	001
2-t-hMEC	10	333333	PET	0.4	0.3	/		full_growth_medium	2	3A	383	NA	0	2021-02-02	2-t-hMEC P10 333 333 cells/cm2 PET (0.4 µm, 0.3 cm^2) Full growth medium	2-3d	Decant	002
2-t-hMEC	10	333333	PET	0.4	0.3	/		full_growth_medium	2	3A	394	NA	0	2021-02-02	2-t-hMEC P10 333 333 cells/cm2 PET (0.4 µm, 0.3 cm^2) Full growth medium	2-3d	Decant	002
2-t-hMEC	10	333333	PET	0.4	0.3	/		full_growth_medium	2	3A	384	NA	0	2021-02-02	2-t-hMEC P10 333 333 cells/cm2 PET (0.4 µm, 0.3 cm^2) Full growth medium	2-3d	Decant	002
2-t-hMEC	10	333333	PET	0.4	0.3	/		full_growth_medium	2	3B	399	NA	0	2021-02-02	2-t-hMEC P10 333 333 cells/cm2 PET (0.4 µm, 0.3 cm^2) Full growth medium	2-3d	Decant	002
2-t-hMEC	10	333333	PET	0.4	0.3	/		full_growth_medium	2	3B	388	NA	0	2021-02-02	2-t-hMEC P10 333 333 cells/cm2 PET (0.4 µm, 0.3 cm^2) Full growth medium	2-3d	Decant	002
2-t-hMEC	10	333333	PET	0.4	0.3	/		full_growth_medium	2	3B	394	NA	0	2021-02-02	2-t-hMEC P10 333 333 cells/cm2 PET (0.4 µm, 0.3 cm^2) Full growth medium	2-3d	Decant	002
2-t-hMEC	10	333333	PET	0.4	0.3	/		full_growth_medium	2	3C	399	NA	0	2021-02-02	2-t-hMEC P10 333 333 cells/cm2 PET (0.4 µm, 0.3 cm^2) Full growth medium	2-3d	Decant	002
2-t-hMEC	10	333333	PET	0.4	0.3	/		full_growth_medium	2	3C	406	NA	0	2021-02-02	2-t-hMEC P10 333 333 cells/cm2 PET (0.4 µm, 0.3 cm^2) Full growth medium	2-3d	Decant	002
2-t-hMEC	10	333333	PET	0.4	0.3	/		full_growth_medium	2	3C	402	NA	0	2021-02-02	2-t-hMEC P10 333 333 cells/cm2 PET (0.4 µm, 0.3 cm^2) Full growth medium	2-3d	Decant	002
2-t-hMEC	10	333333	PET	0.4	0.3	/		medium.without.EGF.with.prolactin	2	4A	357	NA	0	2021-02-02	2-t-hMEC P10 333 333 cells/cm2 PET (0.4 µm, 0.3 cm^2) Full growth medium - EGF + prolactin 0.2 µg/mL	2-3d	Decant	002
2-t-hMEC	10	333333	PET	0.4	0.3	/		medium.without.EGF.with.prolactin	2	4A	367	NA	0	2021-02-02	2-t-hMEC P10 333 333 cells/cm2 PET (0.4 µm, 0.3 cm^2) Full growth medium - EGF + prolactin 0.2 µg/mL	2-3d	Decant	002
2-t-hMEC	10	333333	PET	0.4	0.3	/		medium.without.EGF.with.prolactin	2	4A	358	NA	0	2021-02-02	2-t-hMEC P10 333 333 cells/cm2 PET (0.4 µm, 0.3 cm^2) Full growth medium - EGF + prolactin 0.2 µg/mL	2-3d	Decant	002
2-t-hMEC	10	333333	PET	0.4	0.3	/		medium.without.EGF.with.prolactin	2	4B	357	NA	0	2021-02-02	2-t-hMEC P10 333 333 cells/cm2 PET (0.4 µm, 0.3 cm^2) Full growth medium - EGF + prolactin 0.2 µg/mL	2-3d	Decant	002
2-t-hMEC	10	333333	PET	0.4	0.3	/		medium.without.EGF.with.prolactin	2	4B	358	NA	0	2021-02-02	2-t-hMEC P10 333 333 cells/cm2 PET (0.4 µm, 0.3 cm^2) Full growth medium - EGF + prolactin 0.2 µg/mL	2-3d	Decant	002
2-t-hMEC	10	333333	PET	0.4	0.3	/		medium.without.EGF.with.prolactin	2	4B	340	NA	0	2021-02-02	2-t-hMEC P10 333 333 cells/cm2 PET (0.4 µm, 0.3 cm^2) Full growth medium - EGF + prolactin 0.2 µg/mL	2-3d	Decant	002
2-t-hMEC	10	333333	PET	0.4	0.3	/		full_growth_medium	2	4C	224	NA	1	2021-02-02	blank	2-3d	Decant	002
2-t-hMEC	10	333333	PET	0.4	0.3	/		full_growth_medium	2	4C	285	NA	1	2021-02-02	blank	2-3d	Decant	002
2-t-hMEC	10	333333	PET	0.4	0.3	/		full_growth_medium	2	4C	268	NA	1	2021-02-02	blank	2-3d	Decant	002
1-t-hMEC	10	333333	PET	0.4	0.3	/		full_growth_medium	12	1A	397	NA	0	2021-01-24	1-t-hMEC P10 333 333 cells/cm2 PET (0.4 µm, 0.3 cm^2) Full growth medium	2-3d	Decant	001
1-t-hMEC	10	333333	PET	0.4	0.3	/		full_growth_medium	12	1A	396	NA	0	2021-01-24	1-t-hMEC P10 333 333 cells/cm2 PET (0.4 µm, 0.3 cm^2) Full growth medium	2-3d	Decant	001
1-t-hMEC	10	333333	PET	0.4	0.3	/		full_growth_medium	12	1A	388	NA	0	2021-01-24	1-t-hMEC P10 333 333 cells/cm2 PET (0.4 µm, 0.3 cm^2) Full growth medium	2-3d	Decant	001
1-t-hMEC	10	333333	PET	0.4	0.3	/		full_growth_medium	12	1B	407	NA	0	2021-01-24	1-t-hMEC P10 333 333 cells/cm2 PET (0.4 µm, 0.3 cm^2) Full growth medium	2-3d	Decant	001
1-t-hMEC	10	333333	PET	0.4	0.3	/		full_growth_medium	12	1B	414	NA	0	2021-01-24	1-t-hMEC P10 333 333 cells/cm2 PET (0.4 µm, 0.3 cm^2) Full growth medium	2-3d	Decant	001
1-t-hMEC	10	333333	PET	0.4	0.3	/		full_growth_medium	12	1B	402	NA	0	2021-01-24	1-t-hMEC P10 333 333 cells/cm2 PET (0.4 µm, 0.3 cm^2) Full growth medium	2-3d	Decant	001
1-t-hMEC	10	333333	PET	0.4	0.3	/		full_growth_medium	12	1C	400	NA	0	2021-01-24	1-t-hMEC P10 333 333 cells/cm2 PET (0.4 µm, 0.3 cm^2) Full growth medium	2-3d	Decant	001
1-t-hMEC	10	333333	PET	0.4	0.3	/		full_growth_medium	12	1C	396	NA	0	2021-01-24	1-t-hMEC P10 333 333 cells/cm2 PET (0.4 µm, 0.3 cm^2) Full growth medium	2-3d	Decant	001
1-t-hMEC	10	333333	PET	0.4	0.3	/		full_growth_medium	12	1C	402	NA	0	2021-01-24	1-t-hMEC P10 333 333 cells/cm2 PET (0.4 µm, 0.3 cm^2) Full growth medium	2-3d	Decant	001
1-t-hMEC	10	333333	PET	0.4	0.3	/		medium.without.EGF.with.prolactin	12	2A	309	NA	0	2021-01-24	1-t-hMEC P10 333 333 cells/cm2 PET (0.4 µm, 0.3 cm^2) Full growth medium - EGF + prolactin 0.2 µg/mL	2-3d	Decant	001
1-t-hMEC	10	333333	PET	0.4	0.3	/		medium.without.EGF.with.prolactin	12	2A	317	NA	0	2021-01-24	1-t-hMEC P10 333 333 cells/cm2 PET (0.4 µm, 0.3 cm^2) Full growth medium - EGF + prolactin 0.2 µg/mL	2-3d	Decant	001
1-t-hMEC	10	333333	PET	0.4	0.3	/		medium.without.EGF.with.prolactin	12	2A	304	NA	0	2021-01-24	1-t-hMEC P10 333 333 cells/cm2 PET (0.4 µm, 0.3 cm^2) Full growth medium - EGF + prolactin 0.2 µg/mL	2-3d	Decant	001
1-t-hMEC	10	333333	PET	0.4	0.3	/		medium.without.EGF.with.prolactin	12	2B	294	NA	0	2021-01-24	1-t-hMEC P10 333 333 cells/cm2 PET (0.4 µm, 0.3 cm^2) Full growth medium - EGF + prolactin 0.2 µg/mL	2-3d	Decant	001
1-t-hMEC	10	333333	PET	0.4	0.3	/		medium.without.EGF.with.prolactin	12	2B	302	NA	0	2021-01-24	1-t-hMEC P10 333 333 cells/cm2 PET (0.4 µm, 0.3 cm^2) Full growth medium - EGF + prolactin 0.2 µg/mL	2-3d	Decant	001
1-t-hMEC	10	333333	PET	0.4	0.3	/		medium.without.EGF.with.prolactin	12	2B	308	NA	0	2021-01-24	1-t-hMEC P10 333 333 cells/cm2 PET (0.4 µm, 0.3 cm^2) Full growth medium - EGF + prolactin 0.2 µg/mL	2-3d	Decant	001
1-t-hMEC	10	333333	PET	0.4	0.3	/		full_growth_medium	12	2C	265	NA	1	2021-01-24	blank	2-3d	Decant	001
1-t-hMEC	10	333333	PET	0.4	0.3	/		full_growth_medium	12	2C	267	NA	1	2021-01-24	blank	2-3d	Decant	001
1-t-hMEC	10	333333	PET	0.4	0.3	/		full_growth_medium	12	2C	257	NA	1	2021-01-24	blank	2-3d	Decant	001
2-t-hMEC	10	333333	PET	0.4	0.3	/		full_growth_medium	3	3A	343	NA	0	2021-02-02	2-t-hMEC P10 333 333 cells/cm2 PET (0.4 µm, 0.3 cm^2) Full growth medium	2-3d	Decant	002
2-t-hMEC	10	333333	PET	0.4	0.3	/		full_growth_medium	3	3A	351	NA	0	2021-02-02	2-t-hMEC P10 333 333 cells/cm2 PET (0.4 µm, 0.3 cm^2) Full growth medium	2-3d	Decant	002
2-t-hMEC	10	333333	PET	0.4	0.3	/		full_growth_medium	3	3A	343	NA	0	2021-02-02	2-t-hMEC P10 333 333 cells/cm2 PET (0.4 µm, 0.3 cm^2) Full growth medium	2-3d	Decant	002
2-t-hMEC	10	333333	PET	0.4	0.3	/		full_growth_medium	3	3B	353	NA	0	2021-02-02	2-t-hMEC P10 333 333 cells/cm2 PET (0.4 µm, 0.3 cm^2) Full growth medium	2-3d	Decant	002
2-t-hMEC	10	333333	PET	0.4	0.3	/		full_growth_medium	3	3B	357	NA	0	2021-02-02	2-t-hMEC P10 333 333 cells/cm2 PET (0.4 µm, 0.3 cm^2) Full growth medium	2-3d	Decant	002
2-t-hMEC	10	333333	PET	0.4	0.3	/		full_growth_medium	3	3B	350	NA	0	2021-02-02	2-t-hMEC P10 333 333 cells/cm2 PET (0.4 µm, 0.3 cm^2) Full growth medium	2-3d	Decant	002
2-t-hMEC	10	333333	PET	0.4	0.3	/		full_growth_medium	3	3C	327	NA	0	2021-02-02	2-t-hMEC P10 333 333 cells/cm2 PET (0.4 µm, 0.3 cm^2) Full growth medium	2-3d	Decant	002
2-t-hMEC	10	333333	PET	0.4	0.3	/		full_growth_medium	3	3C	345	NA	0	2021-02-02	2-t-hMEC P10 333 333 cells/cm2 PET (0.4 µm, 0.3 cm^2) Full growth medium	2-3d	Decant	002
2-t-hMEC	10	333333	PET	0.4	0.3	/		full_growth_medium	3	3C	351	NA	0	2021-02-02	2-t-hMEC P10 333 333 cells/cm2 PET (0.4 µm, 0.3 cm^2) Full growth medium	2-3d	Decant	002
2-t-hMEC	10	333333	PET	0.4	0.3	/		medium.without.EGF.with.prolactin	3	4A	315	NA	0	2021-02-02	2-t-hMEC P10 333 333 cells/cm2 PET (0.4 µm, 0.3 cm^2) Full growth medium - EGF + prolactin 0.2 µg/mL	2-3d	Decant	002
2-t-hMEC	10	333333	PET	0.4	0.3	/		medium.without.EGF.with.prolactin	3	4A	306	NA	0	2021-02-02	2-t-hMEC P10 333 333 cells/cm2 PET (0.4 µm, 0.3 cm^2) Full growth medium - EGF + prolactin 0.2 µg/mL	2-3d	Decant	002
2-t-hMEC	10	333333	PET	0.4	0.3	/		medium.without.EGF.with.prolactin	3	4A	324	NA	0	2021-02-02	2-t-hMEC P10 333 333 cells/cm2 PET (0.4 µm, 0.3 cm^2) Full growth medium - EGF + prolactin 0.2 µg/mL	2-3d	Decant	002
2-t-hMEC	10	333333	PET	0.4	0.3	/		medium.without.EGF.with.prolactin	3	4B	290	NA	0	2021-02-02	2-t-hMEC P10 333 333 cells/cm2 PET (0.4 µm, 0.3 cm^2) Full growth medium - EGF + prolactin 0.2 µg/mL	2-3d	Decant	002
2-t-hMEC	10	333333	PET	0.4	0.3	/		medium.without.EGF.with.prolactin	3	4B	323	NA	0	2021-02-02	2-t-hMEC P10 333 333 cells/cm2 PET (0.4 µm, 0.3 cm^2) Full growth medium - EGF + prolactin 0.2 µg/mL	2-3d	Decant	002
2-t-hMEC	10	333333	PET	0.4	0.3	/		medium.without.EGF.with.prolactin	3	4B	322	NA	0	2021-02-02	2-t-hMEC P10 333 333 cells/cm2 PET (0.4 µm, 0.3 cm^2) Full growth medium - EGF + prolactin 0.2 µg/mL	2-3d	Decant	002
2-t-hMEC	10	333333	PET	0.4	0.3	/		full_growth_medium	3	4C	266	NA	1	2021-02-02	blank	2-3d	Decant	002
2-t-hMEC	10	333333	PET	0.4	0.3	/		full_growth_medium	3	4C	268	NA	1	2021-02-02	blank	2-3d	Decant	002
2-t-hMEC	10	333333	PET	0.4	0.3	/		full_growth_medium	3	4C	254	NA	1	2021-02-02	blank	2-3d	Decant	002
1-t-hMEC	10	333333	PET	0.4	0.3	/		full_growth_medium	15	1A	361	NA	0	2021-01-24	1-t-hMEC P10 333 333 cells/cm2 PET (0.4 µm, 0.3 cm^2) Full growth medium	2-3d	Decant	001
1-t-hMEC	10	333333	PET	0.4	0.3	/		full_growth_medium	15	1A	365	NA	0	2021-01-24	1-t-hMEC P10 333 333 cells/cm2 PET (0.4 µm, 0.3 cm^2) Full growth medium	2-3d	Decant	001
1-t-hMEC	10	333333	PET	0.4	0.3	/		full_growth_medium	15	1A	369	NA	0	2021-01-24	1-t-hMEC P10 333 333 cells/cm2 PET (0.4 µm, 0.3 cm^2) Full growth medium	2-3d	Decant	001
1-t-hMEC	10	333333	PET	0.4	0.3	/		full_growth_medium	15	1B	403	NA	0	2021-01-24	1-t-hMEC P10 333 333 cells/cm2 PET (0.4 µm, 0.3 cm^2) Full growth medium	2-3d	Decant	001
1-t-hMEC	10	333333	PET	0.4	0.3	/		full_growth_medium	15	1B	430	NA	0	2021-01-24	1-t-hMEC P10 333 333 cells/cm2 PET (0.4 µm, 0.3 cm^2) Full growth medium	2-3d	Decant	001
1-t-hMEC	10	333333	PET	0.4	0.3	/		full_growth_medium	15	1B	423	NA	0	2021-01-24	1-t-hMEC P10 333 333 cells/cm2 PET (0.4 µm, 0.3 cm^2) Full growth medium	2-3d	Decant	001
1-t-hMEC	10	333333	PET	0.4	0.3	/		full_growth_medium	15	1C	373	NA	0	2021-01-24	1-t-hMEC P10 333 333 cells/cm2 PET (0.4 µm, 0.3 cm^2) Full growth medium	2-3d	Decant	001
1-t-hMEC	10	333333	PET	0.4	0.3	/		full_growth_medium	15	1C	386	NA	0	2021-01-24	1-t-hMEC P10 333 333 cells/cm2 PET (0.4 µm, 0.3 cm^2) Full growth medium	2-3d	Decant	001
1-t-hMEC	10	333333	PET	0.4	0.3	/		full_growth_medium	15	1C	389	NA	0	2021-01-24	1-t-hMEC P10 333 333 cells/cm2 PET (0.4 µm, 0.3 cm^2) Full growth medium	2-3d	Decant	001
1-t-hMEC	10	333333	PET	0.4	0.3	/		medium.without.EGF.with.prolactin	15	2A	305	NA	0	2021-01-24	1-t-hMEC P10 333 333 cells/cm2 PET (0.4 µm, 0.3 cm^2) Full growth medium - EGF + prolactin 0.2 µg/mL	2-3d	Decant	001
1-t-hMEC	10	333333	PET	0.4	0.3	/		medium.without.EGF.with.prolactin	15	2A	315	NA	0	2021-01-24	1-t-hMEC P10 333 333 cells/cm2 PET (0.4 µm, 0.3 cm^2) Full growth medium - EGF + prolactin 0.2 µg/mL	2-3d	Decant	001
1-t-hMEC	10	333333	PET	0.4	0.3	/		medium.without.EGF.with.prolactin	15	2A	312	NA	0	2021-01-24	1-t-hMEC P10 333 333 cells/cm2 PET (0.4 µm, 0.3 cm^2) Full growth medium - EGF + prolactin 0.2 µg/mL	2-3d	Decant	001
1-t-hMEC	10	333333	PET	0.4	0.3	/		medium.without.EGF.with.prolactin	15	2B	320	NA	0	2021-01-24	1-t-hMEC P10 333 333 cells/cm2 PET (0.4 µm, 0.3 cm^2) Full growth medium - EGF + prolactin 0.2 µg/mL	2-3d	Decant	001
1-t-hMEC	10	333333	PET	0.4	0.3	/		medium.without.EGF.with.prolactin	15	2B	331	NA	0	2021-01-24	1-t-hMEC P10 333 333 cells/cm2 PET (0.4 µm, 0.3 cm^2) Full growth medium - EGF + prolactin 0.2 µg/mL	2-3d	Decant	001
1-t-hMEC	10	333333	PET	0.4	0.3	/		medium.without.EGF.with.prolactin	15	2B	316	NA	0	2021-01-24	1-t-hMEC P10 333 333 cells/cm2 PET (0.4 µm, 0.3 cm^2) Full growth medium - EGF + prolactin 0.2 µg/mL	2-3d	Decant	001
1-t-hMEC	10	333333	PET	0.4	0.3	/		full_growth_medium	15	2C	276	NA	1	2021-01-24	blank	2-3d	Decant	001
1-t-hMEC	10	333333	PET	0.4	0.3	/		full_growth_medium	15	2C	277	NA	1	2021-01-24	blank	2-3d	Decant	001
1-t-hMEC	10	333333	PET	0.4	0.3	/		full_growth_medium	15	2C	273	NA	1	2021-01-24	blank	2-3d	Decant	001
2-t-hMEC	10	333333	PET	0.4	0.3	/		full_growth_medium	6	3A	319	NA	0	2021-02-02	2-t-hMEC P10 333 333 cells/cm2 PET (0.4 µm, 0.3 cm^2) Full growth medium	2-3d	Decant	002
2-t-hMEC	10	333333	PET	0.4	0.3	/		full_growth_medium	6	3A	318	NA	0	2021-02-02	2-t-hMEC P10 333 333 cells/cm2 PET (0.4 µm, 0.3 cm^2) Full growth medium	2-3d	Decant	002
2-t-hMEC	10	333333	PET	0.4	0.3	/		full_growth_medium	6	3A	325	NA	0	2021-02-02	2-t-hMEC P10 333 333 cells/cm2 PET (0.4 µm, 0.3 cm^2) Full growth medium	2-3d	Decant	002
2-t-hMEC	10	333333	PET	0.4	0.3	/		full_growth_medium	6	3B	323	NA	0	2021-02-02	2-t-hMEC P10 333 333 cells/cm2 PET (0.4 µm, 0.3 cm^2) Full growth medium	2-3d	Decant	002
2-t-hMEC	10	333333	PET	0.4	0.3	/		full_growth_medium	6	3B	334	NA	0	2021-02-02	2-t-hMEC P10 333 333 cells/cm2 PET (0.4 µm, 0.3 cm^2) Full growth medium	2-3d	Decant	002
2-t-hMEC	10	333333	PET	0.4	0.3	/		full_growth_medium	6	3B	315	NA	0	2021-02-02	2-t-hMEC P10 333 333 cells/cm2 PET (0.4 µm, 0.3 cm^2) Full growth medium	2-3d	Decant	002
2-t-hMEC	10	333333	PET	0.4	0.3	/		full_growth_medium	6	3C	305	NA	0	2021-02-02	2-t-hMEC P10 333 333 cells/cm2 PET (0.4 µm, 0.3 cm^2) Full growth medium	2-3d	Decant	002
2-t-hMEC	10	333333	PET	0.4	0.3	/		full_growth_medium	6	3C	330	NA	0	2021-02-02	2-t-hMEC P10 333 333 cells/cm2 PET (0.4 µm, 0.3 cm^2) Full growth medium	2-3d	Decant	002
2-t-hMEC	10	333333	PET	0.4	0.3	/		full_growth_medium	6	3C	327	NA	0	2021-02-02	2-t-hMEC P10 333 333 cells/cm2 PET (0.4 µm, 0.3 cm^2) Full growth medium	2-3d	Decant	002
2-t-hMEC	10	333333	PET	0.4	0.3	/		medium.without.EGF.with.prolactin	6	4A	300	NA	0	2021-02-02	2-t-hMEC P10 333 333 cells/cm2 PET (0.4 µm, 0.3 cm^2) Full growth medium - EGF + prolactin 0.2 µg/mL	2-3d	Decant	002
2-t-hMEC	10	333333	PET	0.4	0.3	/		medium.without.EGF.with.prolactin	6	4A	310	NA	0	2021-02-02	2-t-hMEC P10 333 333 cells/cm2 PET (0.4 µm, 0.3 cm^2) Full growth medium - EGF + prolactin 0.2 µg/mL	2-3d	Decant	002
2-t-hMEC	10	333333	PET	0.4	0.3	/		medium.without.EGF.with.prolactin	6	4A	317	NA	0	2021-02-02	2-t-hMEC P10 333 333 cells/cm2 PET (0.4 µm, 0.3 cm^2) Full growth medium - EGF + prolactin 0.2 µg/mL	2-3d	Decant	002
2-t-hMEC	10	333333	PET	0.4	0.3	/		medium.without.EGF.with.prolactin	6	4B	309	NA	0	2021-02-02	2-t-hMEC P10 333 333 cells/cm2 PET (0.4 µm, 0.3 cm^2) Full growth medium - EGF + prolactin 0.2 µg/mL	2-3d	Decant	002
2-t-hMEC	10	333333	PET	0.4	0.3	/		medium.without.EGF.with.prolactin	6	4B	326	NA	0	2021-02-02	2-t-hMEC P10 333 333 cells/cm2 PET (0.4 µm, 0.3 cm^2) Full growth medium - EGF + prolactin 0.2 µg/mL	2-3d	Decant	002
2-t-hMEC	10	333333	PET	0.4	0.3	/		medium.without.EGF.with.prolactin	6	4B	312	NA	0	2021-02-02	2-t-hMEC P10 333 333 cells/cm2 PET (0.4 µm, 0.3 cm^2) Full growth medium - EGF + prolactin 0.2 µg/mL	2-3d	Decant	002
2-t-hMEC	10	333333	PET	0.4	0.3	/		full_growth_medium	6	4C	274	NA	1	2021-02-02	blank	2-3d	Decant	002
2-t-hMEC	10	333333	PET	0.4	0.3	/		full_growth_medium	6	4C	284	NA	1	2021-02-02	blank	2-3d	Decant	002
2-t-hMEC	10	333333	PET	0.4	0.3	/		full_growth_medium	6	4C	280	NA	1	2021-02-02	blank	2-3d	Decant	002
1-t-hMEC	10	333333	PET	0.4	0.3	/		full_growth_medium	17	1A	369	NA	0	2021-01-24	1-t-hMEC P10 333 333 cells/cm2 PET (0.4 µm, 0.3 cm^2) Full growth medium	2-3d	Decant	001
1-t-hMEC	10	333333	PET	0.4	0.3	/		full_growth_medium	17	1A	387	NA	0	2021-01-24	1-t-hMEC P10 333 333 cells/cm2 PET (0.4 µm, 0.3 cm^2) Full growth medium	2-3d	Decant	001
1-t-hMEC	10	333333	PET	0.4	0.3	/		full_growth_medium	17	1A	384	NA	0	2021-01-24	1-t-hMEC P10 333 333 cells/cm2 PET (0.4 µm, 0.3 cm^2) Full growth medium	2-3d	Decant	001
1-t-hMEC	10	333333	PET	0.4	0.3	/		full_growth_medium	17	1B	346	NA	0	2021-01-24	1-t-hMEC P10 333 333 cells/cm2 PET (0.4 µm, 0.3 cm^2) Full growth medium	2-3d	Decant	001
1-t-hMEC	10	333333	PET	0.4	0.3	/		full_growth_medium	17	1B	384	NA	0	2021-01-24	1-t-hMEC P10 333 333 cells/cm2 PET (0.4 µm, 0.3 cm^2) Full growth medium	2-3d	Decant	001
1-t-hMEC	10	333333	PET	0.4	0.3	/		full_growth_medium	17	1B	375	NA	0	2021-01-24	1-t-hMEC P10 333 333 cells/cm2 PET (0.4 µm, 0.3 cm^2) Full growth medium	2-3d	Decant	001
1-t-hMEC	10	333333	PET	0.4	0.3	/		medium.without.EGF.with.prolactin	17	2A	392	NA	0	2021-01-24	1-t-hMEC P10 333 333 cells/cm2 PET (0.4 µm, 0.3 cm^2) Full growth medium - EGF + prolactin 0.2 µg/mL	2-3d	Decant	001
1-t-hMEC	10	333333	PET	0.4	0.3	/		medium.without.EGF.with.prolactin	17	2A	396	NA	0	2021-01-24	1-t-hMEC P10 333 333 cells/cm2 PET (0.4 µm, 0.3 cm^2) Full growth medium - EGF + prolactin 0.2 µg/mL	2-3d	Decant	001
1-t-hMEC	10	333333	PET	0.4	0.3	/		medium.without.EGF.with.prolactin	17	2A	385	NA	0	2021-01-24	1-t-hMEC P10 333 333 cells/cm2 PET (0.4 µm, 0.3 cm^2) Full growth medium - EGF + prolactin 0.2 µg/mL	2-3d	Decant	001
1-t-hMEC	10	333333	PET	0.4	0.3	/		medium.without.EGF.with.prolactin	17	2B	332	NA	0	2021-01-24	1-t-hMEC P10 333 333 cells/cm2 PET (0.4 µm, 0.3 cm^2) Full growth medium - EGF + prolactin 0.2 µg/mL	2-3d	Decant	001
1-t-hMEC	10	333333	PET	0.4	0.3	/		medium.without.EGF.with.prolactin	17	2B	335	NA	0	2021-01-24	1-t-hMEC P10 333 333 cells/cm2 PET (0.4 µm, 0.3 cm^2) Full growth medium - EGF + prolactin 0.2 µg/mL	2-3d	Decant	001
1-t-hMEC	10	333333	PET	0.4	0.3	/		medium.without.EGF.with.prolactin	17	2B	332	NA	0	2021-01-24	1-t-hMEC P10 333 333 cells/cm2 PET (0.4 µm, 0.3 cm^2) Full growth medium - EGF + prolactin 0.2 µg/mL	2-3d	Decant	001
1-t-hMEC	10	333333	PET	0.4	0.3	/		full_growth_medium	17	2C	217	NA	1	2021-01-24	blank	2-3d	Decant	001
1-t-hMEC	10	333333	PET	0.4	0.3	/		full_growth_medium	17	2C	237	NA	1	2021-01-24	blank	2-3d	Decant	001
1-t-hMEC	10	333333	PET	0.4	0.3	/		full_growth_medium	17	2C	230	NA	1	2021-01-24	blank	2-3d	Decant	001
2-t-hMEC	10	333333	PET	0.4	0.3	/		full_growth_medium	8	3A	319	NA	0	2021-02-02	2-t-hMEC P10 333 333 cells/cm2 PET (0.4 µm, 0.3 cm^2) Full growth medium	2-3d	Decant	002
2-t-hMEC	10	333333	PET	0.4	0.3	/		full_growth_medium	8	3A	331	NA	0	2021-02-02	2-t-hMEC P10 333 333 cells/cm2 PET (0.4 µm, 0.3 cm^2) Full growth medium	2-3d	Decant	002
2-t-hMEC	10	333333	PET	0.4	0.3	/		full_growth_medium	8	3A	330	NA	0	2021-02-02	2-t-hMEC P10 333 333 cells/cm2 PET (0.4 µm, 0.3 cm^2) Full growth medium	2-3d	Decant	002
2-t-hMEC	10	333333	PET	0.4	0.3	/		full_growth_medium	8	3B	339	NA	0	2021-02-02	2-t-hMEC P10 333 333 cells/cm2 PET (0.4 µm, 0.3 cm^2) Full growth medium	2-3d	Decant	002
2-t-hMEC	10	333333	PET	0.4	0.3	/		full_growth_medium	8	3B	330	NA	0	2021-02-02	2-t-hMEC P10 333 333 cells/cm2 PET (0.4 µm, 0.3 cm^2) Full growth medium	2-3d	Decant	002
2-t-hMEC	10	333333	PET	0.4	0.3	/		full_growth_medium	8	3B	342	NA	0	2021-02-02	2-t-hMEC P10 333 333 cells/cm2 PET (0.4 µm, 0.3 cm^2) Full growth medium	2-3d	Decant	002
2-t-hMEC	10	333333	PET	0.4	0.3	/		full_growth_medium	8	3C	319	NA	0	2021-02-02	2-t-hMEC P10 333 333 cells/cm2 PET (0.4 µm, 0.3 cm^2) Full growth medium	2-3d	Decant	002
2-t-hMEC	10	333333	PET	0.4	0.3	/		full_growth_medium	8	3C	333	NA	0	2021-02-02	2-t-hMEC P10 333 333 cells/cm2 PET (0.4 µm, 0.3 cm^2) Full growth medium	2-3d	Decant	002
2-t-hMEC	10	333333	PET	0.4	0.3	/		full_growth_medium	8	3C	329	NA	0	2021-02-02	2-t-hMEC P10 333 333 cells/cm2 PET (0.4 µm, 0.3 cm^2) Full growth medium	2-3d	Decant	002
2-t-hMEC	10	333333	PET	0.4	0.3	/		medium.without.EGF.with.prolactin	8	4A	288	NA	0	2021-02-02	2-t-hMEC P10 333 333 cells/cm2 PET (0.4 µm, 0.3 cm^2) Full growth medium - EGF + prolactin 0.2 µg/mL	2-3d	Decant	002
2-t-hMEC	10	333333	PET	0.4	0.3	/		medium.without.EGF.with.prolactin	8	4A	271	NA	0	2021-02-02	2-t-hMEC P10 333 333 cells/cm2 PET (0.4 µm, 0.3 cm^2) Full growth medium - EGF + prolactin 0.2 µg/mL	2-3d	Decant	002
2-t-hMEC	10	333333	PET	0.4	0.3	/		medium.without.EGF.with.prolactin	8	4A	293	NA	0	2021-02-02	2-t-hMEC P10 333 333 cells/cm2 PET (0.4 µm, 0.3 cm^2) Full growth medium - EGF + prolactin 0.2 µg/mL	2-3d	Decant	002
2-t-hMEC	10	333333	PET	0.4	0.3	/		medium.without.EGF.with.prolactin	8	4B	307	NA	0	2021-02-02	2-t-hMEC P10 333 333 cells/cm2 PET (0.4 µm, 0.3 cm^2) Full growth medium - EGF + prolactin 0.2 µg/mL	2-3d	Decant	002
2-t-hMEC	10	333333	PET	0.4	0.3	/		medium.without.EGF.with.prolactin	8	4B	314	NA	0	2021-02-02	2-t-hMEC P10 333 333 cells/cm2 PET (0.4 µm, 0.3 cm^2) Full growth medium - EGF + prolactin 0.2 µg/mL	2-3d	Decant	002
2-t-hMEC	10	333333	PET	0.4	0.3	/		medium.without.EGF.with.prolactin	8	4B	303	NA	0	2021-02-02	2-t-hMEC P10 333 333 cells/cm2 PET (0.4 µm, 0.3 cm^2) Full growth medium - EGF + prolactin 0.2 µg/mL	2-3d	Decant	002
2-t-hMEC	10	333333	PET	0.4	0.3	/		full_growth_medium	8	4C	224	NA	1	2021-02-02	blank	2-3d	Decant	002
2-t-hMEC	10	333333	PET	0.4	0.3	/		full_growth_medium	8	4C	228	NA	1	2021-02-02	blank	2-3d	Decant	002
2-t-hMEC	10	333333	PET	0.4	0.3	/		full_growth_medium	8	4C	251	NA	1	2021-02-02	blank	2-3d	Decant	002
3-t-hMEC	10	333333	PET	0.4	0.3	/		full_growth_medium	2	5A	250	NA	0	2021-02-08	3-t-hMEC P10 333 333 cells/cm2 PET (0.4 µm, 0.3 cm^2) Full growth medium	2-3d	Decant	003
3-t-hMEC	10	333333	PET	0.4	0.3	/		full_growth_medium	2	5A	266	NA	0	2021-02-08	3-t-hMEC P10 333 333 cells/cm2 PET (0.4 µm, 0.3 cm^2) Full growth medium	2-3d	Decant	003
3-t-hMEC	10	333333	PET	0.4	0.3	/		full_growth_medium	2	5A	249	NA	0	2021-02-08	3-t-hMEC P10 333 333 cells/cm2 PET (0.4 µm, 0.3 cm^2) Full growth medium	2-3d	Decant	003
3-t-hMEC	10	333333	PET	0.4	0.3	/		full_growth_medium	2	5B	260	NA	0	2021-02-08	3-t-hMEC P10 333 333 cells/cm2 PET (0.4 µm, 0.3 cm^2) Full growth medium	2-3d	Decant	003
3-t-hMEC	10	333333	PET	0.4	0.3	/		full_growth_medium	2	5B	257	NA	0	2021-02-08	3-t-hMEC P10 333 333 cells/cm2 PET (0.4 µm, 0.3 cm^2) Full growth medium	2-3d	Decant	003
3-t-hMEC	10	333333	PET	0.4	0.3	/		full_growth_medium	2	5B	273	NA	0	2021-02-08	3-t-hMEC P10 333 333 cells/cm2 PET (0.4 µm, 0.3 cm^2) Full growth medium	2-3d	Decant	003
3-t-hMEC	10	333333	PET	0.4	0.3	/		medium.without.EGF.with.prolactin	2	6A	255	NA	0	2021-02-08	3-t-hMEC P10 333 333 cells/cm2 PET (0.4 µm, 0.3 cm^2) Full growth medium - EGF + prolactin 0.2 µg/mL	2-3d	Decant	003
3-t-hMEC	10	333333	PET	0.4	0.3	/		medium.without.EGF.with.prolactin	2	6A	260	NA	0	2021-02-08	3-t-hMEC P10 333 333 cells/cm2 PET (0.4 µm, 0.3 cm^2) Full growth medium - EGF + prolactin 0.2 µg/mL	2-3d	Decant	003
3-t-hMEC	10	333333	PET	0.4	0.3	/		medium.without.EGF.with.prolactin	2	6A	251	NA	0	2021-02-08	3-t-hMEC P10 333 333 cells/cm2 PET (0.4 µm, 0.3 cm^2) Full growth medium - EGF + prolactin 0.2 µg/mL	2-3d	Decant	003
3-t-hMEC	10	333333	PET	0.4	0.3	/		full_growth_medium	2	6B	202	NA	1	2021-02-08	blank	2-3d	Decant	003
3-t-hMEC	10	333333	PET	0.4	0.3	/		full_growth_medium	2	6B	253	NA	1	2021-02-08	blank	2-3d	Decant	003
3-t-hMEC	10	333333	PET	0.4	0.3	/		full_growth_medium	2	6B	239	NA	1	2021-02-08	blank	2-3d	Decant	003
1-t-hMEC	10	333333	PET	0.4	0.3	/		full_growth_medium	19	1A	402	NA	0	2021-01-24	1-t-hMEC P10 333 333 cells/cm2 PET (0.4 µm, 0.3 cm^2) Full growth medium	2-3d	Decant	001
1-t-hMEC	10	333333	PET	0.4	0.3	/		full_growth_medium	19	1A	402	NA	0	2021-01-24	1-t-hMEC P10 333 333 cells/cm2 PET (0.4 µm, 0.3 cm^2) Full growth medium	2-3d	Decant	001
1-t-hMEC	10	333333	PET	0.4	0.3	/		full_growth_medium	19	1A	396	NA	0	2021-01-24	1-t-hMEC P10 333 333 cells/cm2 PET (0.4 µm, 0.3 cm^2) Full growth medium	2-3d	Decant	001
1-t-hMEC	10	333333	PET	0.4	0.3	/		full_growth_medium	19	1B	362	NA	0	2021-01-24	1-t-hMEC P10 333 333 cells/cm2 PET (0.4 µm, 0.3 cm^2) Full growth medium	2-3d	Decant	001
1-t-hMEC	10	333333	PET	0.4	0.3	/		full_growth_medium	19	1B	369	NA	0	2021-01-24	1-t-hMEC P10 333 333 cells/cm2 PET (0.4 µm, 0.3 cm^2) Full growth medium	2-3d	Decant	001
1-t-hMEC	10	333333	PET	0.4	0.3	/		full_growth_medium	19	1B	353	NA	0	2021-01-24	1-t-hMEC P10 333 333 cells/cm2 PET (0.4 µm, 0.3 cm^2) Full growth medium	2-3d	Decant	001
1-t-hMEC	10	333333	PET	0.4	0.3	/		full_growth_medium	19	1C	382	NA	0	2021-01-24	1-t-hMEC P10 333 333 cells/cm2 PET (0.4 µm, 0.3 cm^2) Full growth medium	2-3d	Decant	001
1-t-hMEC	10	333333	PET	0.4	0.3	/		full_growth_medium	19	1C	406	NA	0	2021-01-24	1-t-hMEC P10 333 333 cells/cm2 PET (0.4 µm, 0.3 cm^2) Full growth medium	2-3d	Decant	001
1-t-hMEC	10	333333	PET	0.4	0.3	/		full_growth_medium	19	1C	398	NA	0	2021-01-24	1-t-hMEC P10 333 333 cells/cm2 PET (0.4 µm, 0.3 cm^2) Full growth medium	2-3d	Decant	001
1-t-hMEC	10	333333	PET	0.4	0.3	/		medium.without.EGF.with.prolactin	19	2A	326	NA	0	2021-01-24	1-t-hMEC P10 333 333 cells/cm2 PET (0.4 µm, 0.3 cm^2) Full growth medium - EGF + prolactin 0.2 µg/mL	2-3d	Decant	001
1-t-hMEC	10	333333	PET	0.4	0.3	/		medium.without.EGF.with.prolactin	19	2A	327	NA	0	2021-01-24	1-t-hMEC P10 333 333 cells/cm2 PET (0.4 µm, 0.3 cm^2) Full growth medium - EGF + prolactin 0.2 µg/mL	2-3d	Decant	001
1-t-hMEC	10	333333	PET	0.4	0.3	/		medium.without.EGF.with.prolactin	19	2A	337	NA	0	2021-01-24	1-t-hMEC P10 333 333 cells/cm2 PET (0.4 µm, 0.3 cm^2) Full growth medium - EGF + prolactin 0.2 µg/mL	2-3d	Decant	001
1-t-hMEC	10	333333	PET	0.4	0.3	/		medium.without.EGF.with.prolactin	19	2B	388	NA	0	2021-01-24	1-t-hMEC P10 333 333 cells/cm2 PET (0.4 µm, 0.3 cm^2) Full growth medium - EGF + prolactin 0.2 µg/mL	2-3d	Decant	001
1-t-hMEC	10	333333	PET	0.4	0.3	/		medium.without.EGF.with.prolactin	19	2B	383	NA	0	2021-01-24	1-t-hMEC P10 333 333 cells/cm2 PET (0.4 µm, 0.3 cm^2) Full growth medium - EGF + prolactin 0.2 µg/mL	2-3d	Decant	001
1-t-hMEC	10	333333	PET	0.4	0.3	/		medium.without.EGF.with.prolactin	19	2B	382	NA	0	2021-01-24	1-t-hMEC P10 333 333 cells/cm2 PET (0.4 µm, 0.3 cm^2) Full growth medium - EGF + prolactin 0.2 µg/mL	2-3d	Decant	001
1-t-hMEC	10	333333	PET	0.4	0.3	/		full_growth_medium	19	2C	264	NA	1	2021-01-24	blank	2-3d	Decant	001
1-t-hMEC	10	333333	PET	0.4	0.3	/		full_growth_medium	19	2C	268	NA	1	2021-01-24	blank	2-3d	Decant	001
1-t-hMEC	10	333333	PET	0.4	0.3	/		full_growth_medium	19	2C	265	NA	1	2021-01-24	blank	2-3d	Decant	001
2-t-hMEC	10	333333	PET	0.4	0.3	/		full_growth_medium	10	3A	376	NA	0	2021-02-02	2-t-hMEC P10 333 333 cells/cm2 PET (0.4 µm, 0.3 cm^2) Full growth medium	2-3d	Decant	002
2-t-hMEC	10	333333	PET	0.4	0.3	/		full_growth_medium	10	3A	379	NA	0	2021-02-02	2-t-hMEC P10 333 333 cells/cm2 PET (0.4 µm, 0.3 cm^2) Full growth medium	2-3d	Decant	002
2-t-hMEC	10	333333	PET	0.4	0.3	/		full_growth_medium	10	3A	372	NA	0	2021-02-02	2-t-hMEC P10 333 333 cells/cm2 PET (0.4 µm, 0.3 cm^2) Full growth medium	2-3d	Decant	002
2-t-hMEC	10	333333	PET	0.4	0.3	/		full_growth_medium	10	3B	381	NA	0	2021-02-02	2-t-hMEC P10 333 333 cells/cm2 PET (0.4 µm, 0.3 cm^2) Full growth medium	2-3d	Decant	002
2-t-hMEC	10	333333	PET	0.4	0.3	/		full_growth_medium	10	3B	378	NA	0	2021-02-02	2-t-hMEC P10 333 333 cells/cm2 PET (0.4 µm, 0.3 cm^2) Full growth medium	2-3d	Decant	002
2-t-hMEC	10	333333	PET	0.4	0.3	/		full_growth_medium	10	3B	372	NA	0	2021-02-02	2-t-hMEC P10 333 333 cells/cm2 PET (0.4 µm, 0.3 cm^2) Full growth medium	2-3d	Decant	002
2-t-hMEC	10	333333	PET	0.4	0.3	/		full_growth_medium	10	3C	347	NA	0	2021-02-02	2-t-hMEC P10 333 333 cells/cm2 PET (0.4 µm, 0.3 cm^2) Full growth medium	2-3d	Decant	002
2-t-hMEC	10	333333	PET	0.4	0.3	/		full_growth_medium	10	3C	355	NA	0	2021-02-02	2-t-hMEC P10 333 333 cells/cm2 PET (0.4 µm, 0.3 cm^2) Full growth medium	2-3d	Decant	002
2-t-hMEC	10	333333	PET	0.4	0.3	/		full_growth_medium	10	3C	349	NA	0	2021-02-02	2-t-hMEC P10 333 333 cells/cm2 PET (0.4 µm, 0.3 cm^2) Full growth medium	2-3d	Decant	002
2-t-hMEC	10	333333	PET	0.4	0.3	/		medium.without.EGF.with.prolactin	10	4A	321	NA	0	2021-02-02	2-t-hMEC P10 333 333 cells/cm2 PET (0.4 µm, 0.3 cm^2) Full growth medium - EGF + prolactin 0.2 µg/mL	2-3d	Decant	002
2-t-hMEC	10	333333	PET	0.4	0.3	/		medium.without.EGF.with.prolactin	10	4A	327	NA	0	2021-02-02	2-t-hMEC P10 333 333 cells/cm2 PET (0.4 µm, 0.3 cm^2) Full growth medium - EGF + prolactin 0.2 µg/mL	2-3d	Decant	002
2-t-hMEC	10	333333	PET	0.4	0.3	/		medium.without.EGF.with.prolactin	10	4A	319	NA	0	2021-02-02	2-t-hMEC P10 333 333 cells/cm2 PET (0.4 µm, 0.3 cm^2) Full growth medium - EGF + prolactin 0.2 µg/mL	2-3d	Decant	002
2-t-hMEC	10	333333	PET	0.4	0.3	/		medium.without.EGF.with.prolactin	10	4B	350	NA	0	2021-02-02	2-t-hMEC P10 333 333 cells/cm2 PET (0.4 µm, 0.3 cm^2) Full growth medium - EGF + prolactin 0.2 µg/mL	2-3d	Decant	002
2-t-hMEC	10	333333	PET	0.4	0.3	/		medium.without.EGF.with.prolactin	10	4B	366	NA	0	2021-02-02	2-t-hMEC P10 333 333 cells/cm2 PET (0.4 µm, 0.3 cm^2) Full growth medium - EGF + prolactin 0.2 µg/mL	2-3d	Decant	002
2-t-hMEC	10	333333	PET	0.4	0.3	/		medium.without.EGF.with.prolactin	10	4B	357	NA	0	2021-02-02	2-t-hMEC P10 333 333 cells/cm2 PET (0.4 µm, 0.3 cm^2) Full growth medium - EGF + prolactin 0.2 µg/mL	2-3d	Decant	002
2-t-hMEC	10	333333	PET	0.4	0.3	/		full_growth_medium	10	4C	268	NA	1	2021-02-02	blank	2-3d	Decant	002
2-t-hMEC	10	333333	PET	0.4	0.3	/		full_growth_medium	10	4C	282	NA	1	2021-02-02	blank	2-3d	Decant	002
2-t-hMEC	10	333333	PET	0.4	0.3	/		full_growth_medium	10	4C	279	NA	1	2021-02-02	blank	2-3d	Decant	002
3-t-hMEC	10	333333	PET	0.4	0.3	/		full_growth_medium	4	5A	262	NA	0	2021-02-08	3-t-hMEC P10 333 333 cells/cm2 PET (0.4 µm, 0.3 cm^2) Full growth medium	2-3d	Decant	003
3-t-hMEC	10	333333	PET	0.4	0.3	/		full_growth_medium	4	5A	278	NA	0	2021-02-08	3-t-hMEC P10 333 333 cells/cm2 PET (0.4 µm, 0.3 cm^2) Full growth medium	2-3d	Decant	003
3-t-hMEC	10	333333	PET	0.4	0.3	/		full_growth_medium	4	5A	266	NA	0	2021-02-08	3-t-hMEC P10 333 333 cells/cm2 PET (0.4 µm, 0.3 cm^2) Full growth medium	2-3d	Decant	003
3-t-hMEC	10	333333	PET	0.4	0.3	/		full_growth_medium	4	5B	277	NA	0	2021-02-08	3-t-hMEC P10 333 333 cells/cm2 PET (0.4 µm, 0.3 cm^2) Full growth medium	2-3d	Decant	003
3-t-hMEC	10	333333	PET	0.4	0.3	/		full_growth_medium	4	5B	277	NA	0	2021-02-08	3-t-hMEC P10 333 333 cells/cm2 PET (0.4 µm, 0.3 cm^2) Full growth medium	2-3d	Decant	003
3-t-hMEC	10	333333	PET	0.4	0.3	/		full_growth_medium	4	5B	276	NA	0	2021-02-08	3-t-hMEC P10 333 333 cells/cm2 PET (0.4 µm, 0.3 cm^2) Full growth medium	2-3d	Decant	003
3-t-hMEC	10	333333	PET	0.4	0.3	/		medium.without.EGF.with.prolactin	4	6A	246	NA	0	2021-02-08	3-t-hMEC P10 333 333 cells/cm2 PET (0.4 µm, 0.3 cm^2) Full growth medium - EGF + prolactin 0.2 µg/mL	2-3d	Decant	003
3-t-hMEC	10	333333	PET	0.4	0.3	/		medium.without.EGF.with.prolactin	4	6A	281	NA	0	2021-02-08	3-t-hMEC P10 333 333 cells/cm2 PET (0.4 µm, 0.3 cm^2) Full growth medium - EGF + prolactin 0.2 µg/mL	2-3d	Decant	003
3-t-hMEC	10	333333	PET	0.4	0.3	/		medium.without.EGF.with.prolactin	4	6A	275	NA	0	2021-02-08	3-t-hMEC P10 333 333 cells/cm2 PET (0.4 µm, 0.3 cm^2) Full growth medium - EGF + prolactin 0.2 µg/mL	2-3d	Decant	003
3-t-hMEC	10	333333	PET	0.4	0.3	/		full_growth_medium	4	6B	277	NA	1	2021-02-08	blank	2-3d	Decant	003
3-t-hMEC	10	333333	PET	0.4	0.3	/		full_growth_medium	4	6B	260	NA	1	2021-02-08	blank	2-3d	Decant	003
3-t-hMEC	10	333333	PET	0.4	0.3	/		full_growth_medium	4	6B	266	NA	1	2021-02-08	blank	2-3d	Decant	003
1-t-hMEC	10	333333	PET	0.4	0.3	/		full_growth_medium	22	1A	414	NA	0	2021-01-24	1-t-hMEC P10 333 333 cells/cm2 PET (0.4 µm, 0.3 cm^2) Full growth medium	2-3d	Decant	001
1-t-hMEC	10	333333	PET	0.4	0.3	/		full_growth_medium	22	1A	428	NA	0	2021-01-24	1-t-hMEC P10 333 333 cells/cm2 PET (0.4 µm, 0.3 cm^2) Full growth medium	2-3d	Decant	001
1-t-hMEC	10	333333	PET	0.4	0.3	/		full_growth_medium	22	1A	432	NA	0	2021-01-24	1-t-hMEC P10 333 333 cells/cm2 PET (0.4 µm, 0.3 cm^2) Full growth medium	2-3d	Decant	001
1-t-hMEC	10	333333	PET	0.4	0.3	/		full_growth_medium	22	1B	384	NA	0	2021-01-24	1-t-hMEC P10 333 333 cells/cm2 PET (0.4 µm, 0.3 cm^2) Full growth medium	2-3d	Decant	001
1-t-hMEC	10	333333	PET	0.4	0.3	/		full_growth_medium	22	1B	388	NA	0	2021-01-24	1-t-hMEC P10 333 333 cells/cm2 PET (0.4 µm, 0.3 cm^2) Full growth medium	2-3d	Decant	001
1-t-hMEC	10	333333	PET	0.4	0.3	/		full_growth_medium	22	1B	379	NA	0	2021-01-24	1-t-hMEC P10 333 333 cells/cm2 PET (0.4 µm, 0.3 cm^2) Full growth medium	2-3d	Decant	001
1-t-hMEC	10	333333	PET	0.4	0.3	/		full_growth_medium	22	1C	376	NA	0	2021-01-24	1-t-hMEC P10 333 333 cells/cm2 PET (0.4 µm, 0.3 cm^2) Full growth medium	2-3d	Decant	001
1-t-hMEC	10	333333	PET	0.4	0.3	/		full_growth_medium	22	1C	395	NA	0	2021-01-24	1-t-hMEC P10 333 333 cells/cm2 PET (0.4 µm, 0.3 cm^2) Full growth medium	2-3d	Decant	001
1-t-hMEC	10	333333	PET	0.4	0.3	/		full_growth_medium	22	1C	399	NA	0	2021-01-24	1-t-hMEC P10 333 333 cells/cm2 PET (0.4 µm, 0.3 cm^2) Full growth medium	2-3d	Decant	001
1-t-hMEC	10	333333	PET	0.4	0.3	/		medium.without.EGF.with.prolactin	22	2A	396	NA	0	2021-01-24	1-t-hMEC P10 333 333 cells/cm2 PET (0.4 µm, 0.3 cm^2) Full growth medium - EGF + prolactin 0.2 µg/mL	2-3d	Decant	001
1-t-hMEC	10	333333	PET	0.4	0.3	/		medium.without.EGF.with.prolactin	22	2A	400	NA	0	2021-01-24	1-t-hMEC P10 333 333 cells/cm2 PET (0.4 µm, 0.3 cm^2) Full growth medium - EGF + prolactin 0.2 µg/mL	2-3d	Decant	001
1-t-hMEC	10	333333	PET	0.4	0.3	/		medium.without.EGF.with.prolactin	22	2A	379	NA	0	2021-01-24	1-t-hMEC P10 333 333 cells/cm2 PET (0.4 µm, 0.3 cm^2) Full growth medium - EGF + prolactin 0.2 µg/mL	2-3d	Decant	001
1-t-hMEC	10	333333	PET	0.4	0.3	/		medium.without.EGF.with.prolactin	22	2B	412	NA	0	2021-01-24	1-t-hMEC P10 333 333 cells/cm2 PET (0.4 µm, 0.3 cm^2) Full growth medium - EGF + prolactin 0.2 µg/mL	2-3d	Decant	001
1-t-hMEC	10	333333	PET	0.4	0.3	/		medium.without.EGF.with.prolactin	22	2B	407	NA	0	2021-01-24	1-t-hMEC P10 333 333 cells/cm2 PET (0.4 µm, 0.3 cm^2) Full growth medium - EGF + prolactin 0.2 µg/mL	2-3d	Decant	001
1-t-hMEC	10	333333	PET	0.4	0.3	/		medium.without.EGF.with.prolactin	22	2B	388	NA	0	2021-01-24	1-t-hMEC P10 333 333 cells/cm2 PET (0.4 µm, 0.3 cm^2) Full growth medium - EGF + prolactin 0.2 µg/mL	2-3d	Decant	001
1-t-hMEC	10	333333	PET	0.4	0.3	/		full_growth_medium	22	2C	277	NA	1	2021-01-24	blank	2-3d	Decant	001
1-t-hMEC	10	333333	PET	0.4	0.3	/		full_growth_medium	22	2C	257	NA	1	2021-01-24	blank	2-3d	Decant	001
1-t-hMEC	10	333333	PET	0.4	0.3	/		full_growth_medium	22	2C	258	NA	1	2021-01-24	blank	2-3d	Decant	001
2-t-hMEC	10	333333	PET	0.4	0.3	/		full_growth_medium	13	3A	473	NA	0	2021-02-02	2-t-hMEC P10 333 333 cells/cm2 PET (0.4 µm, 0.3 cm^2) Full growth medium	2-3d	Decant	002
2-t-hMEC	10	333333	PET	0.4	0.3	/		full_growth_medium	13	3A	492	NA	0	2021-02-02	2-t-hMEC P10 333 333 cells/cm2 PET (0.4 µm, 0.3 cm^2) Full growth medium	2-3d	Decant	002
2-t-hMEC	10	333333	PET	0.4	0.3	/		full_growth_medium	13	3A	475	NA	0	2021-02-02	2-t-hMEC P10 333 333 cells/cm2 PET (0.4 µm, 0.3 cm^2) Full growth medium	2-3d	Decant	002
2-t-hMEC	10	333333	PET	0.4	0.3	/		full_growth_medium	13	3B	494	NA	0	2021-02-02	2-t-hMEC P10 333 333 cells/cm2 PET (0.4 µm, 0.3 cm^2) Full growth medium	2-3d	Decant	002
2-t-hMEC	10	333333	PET	0.4	0.3	/		full_growth_medium	13	3B	518	NA	0	2021-02-02	2-t-hMEC P10 333 333 cells/cm2 PET (0.4 µm, 0.3 cm^2) Full growth medium	2-3d	Decant	002
2-t-hMEC	10	333333	PET	0.4	0.3	/		full_growth_medium	13	3B	503	NA	0	2021-02-02	2-t-hMEC P10 333 333 cells/cm2 PET (0.4 µm, 0.3 cm^2) Full growth medium	2-3d	Decant	002
2-t-hMEC	10	333333	PET	0.4	0.3	/		full_growth_medium	13	3C	421	NA	0	2021-02-02	2-t-hMEC P10 333 333 cells/cm2 PET (0.4 µm, 0.3 cm^2) Full growth medium	2-3d	Decant	002
2-t-hMEC	10	333333	PET	0.4	0.3	/		full_growth_medium	13	3C	430	NA	0	2021-02-02	2-t-hMEC P10 333 333 cells/cm2 PET (0.4 µm, 0.3 cm^2) Full growth medium	2-3d	Decant	002
2-t-hMEC	10	333333	PET	0.4	0.3	/		full_growth_medium	13	3C	414	NA	0	2021-02-02	2-t-hMEC P10 333 333 cells/cm2 PET (0.4 µm, 0.3 cm^2) Full growth medium	2-3d	Decant	002
2-t-hMEC	10	333333	PET	0.4	0.3	/		medium.without.EGF.with.prolactin	13	4A	326	NA	0	2021-02-02	2-t-hMEC P10 333 333 cells/cm2 PET (0.4 µm, 0.3 cm^2) Full growth medium - EGF + prolactin 0.2 µg/mL	2-3d	Decant	002
2-t-hMEC	10	333333	PET	0.4	0.3	/		medium.without.EGF.with.prolactin	13	4A	343	NA	0	2021-02-02	2-t-hMEC P10 333 333 cells/cm2 PET (0.4 µm, 0.3 cm^2) Full growth medium - EGF + prolactin 0.2 µg/mL	2-3d	Decant	002
2-t-hMEC	10	333333	PET	0.4	0.3	/		medium.without.EGF.with.prolactin	13	4A	336	NA	0	2021-02-02	2-t-hMEC P10 333 333 cells/cm2 PET (0.4 µm, 0.3 cm^2) Full growth medium - EGF + prolactin 0.2 µg/mL	2-3d	Decant	002
2-t-hMEC	10	333333	PET	0.4	0.3	/		medium.without.EGF.with.prolactin	13	4B	354	NA	0	2021-02-02	2-t-hMEC P10 333 333 cells/cm2 PET (0.4 µm, 0.3 cm^2) Full growth medium - EGF + prolactin 0.2 µg/mL	2-3d	Decant	002
2-t-hMEC	10	333333	PET	0.4	0.3	/		medium.without.EGF.with.prolactin	13	4B	357	NA	0	2021-02-02	2-t-hMEC P10 333 333 cells/cm2 PET (0.4 µm, 0.3 cm^2) Full growth medium - EGF + prolactin 0.2 µg/mL	2-3d	Decant	002
2-t-hMEC	10	333333	PET	0.4	0.3	/		medium.without.EGF.with.prolactin	13	4B	344	NA	0	2021-02-02	2-t-hMEC P10 333 333 cells/cm2 PET (0.4 µm, 0.3 cm^2) Full growth medium - EGF + prolactin 0.2 µg/mL	2-3d	Decant	002
2-t-hMEC	10	333333	PET	0.4	0.3	/		full_growth_medium	13	4C	279	NA	1	2021-02-02	blank	2-3d	Decant	002
2-t-hMEC	10	333333	PET	0.4	0.3	/		full_growth_medium	13	4C	294	NA	1	2021-02-02	blank	2-3d	Decant	002
2-t-hMEC	10	333333	PET	0.4	0.3	/		full_growth_medium	13	4C	271	NA	1	2021-02-02	blank	2-3d	Decant	002
3-t-hMEC	10	333333	PET	0.4	0.3	/		full_growth_medium	7	5A	307	NA	0	2021-02-08	3-t-hMEC P10 333 333 cells/cm2 PET (0.4 µm, 0.3 cm^2) Full growth medium	2-3d	Decant	003
3-t-hMEC	10	333333	PET	0.4	0.3	/		full_growth_medium	7	5A	304	NA	0	2021-02-08	3-t-hMEC P10 333 333 cells/cm2 PET (0.4 µm, 0.3 cm^2) Full growth medium	2-3d	Decant	003
3-t-hMEC	10	333333	PET	0.4	0.3	/		full_growth_medium	7	5A	290	NA	0	2021-02-08	3-t-hMEC P10 333 333 cells/cm2 PET (0.4 µm, 0.3 cm^2) Full growth medium	2-3d	Decant	003
3-t-hMEC	10	333333	PET	0.4	0.3	/		full_growth_medium	7	5B	314	NA	0	2021-02-08	3-t-hMEC P10 333 333 cells/cm2 PET (0.4 µm, 0.3 cm^2) Full growth medium	2-3d	Decant	003
3-t-hMEC	10	333333	PET	0.4	0.3	/		full_growth_medium	7	5B	305	NA	0	2021-02-08	3-t-hMEC P10 333 333 cells/cm2 PET (0.4 µm, 0.3 cm^2) Full growth medium	2-3d	Decant	003
3-t-hMEC	10	333333	PET	0.4	0.3	/		full_growth_medium	7	5B	291	NA	0	2021-02-08	3-t-hMEC P10 333 333 cells/cm2 PET (0.4 µm, 0.3 cm^2) Full growth medium	2-3d	Decant	003
3-t-hMEC	10	333333	PET	0.4	0.3	/		medium.without.EGF.with.prolactin	7	6A	291	NA	0	2021-02-08	3-t-hMEC P10 333 333 cells/cm2 PET (0.4 µm, 0.3 cm^2) Full growth medium - EGF + prolactin 0.2 µg/mL	2-3d	Decant	003
3-t-hMEC	10	333333	PET	0.4	0.3	/		medium.without.EGF.with.prolactin	7	6A	266	NA	0	2021-02-08	3-t-hMEC P10 333 333 cells/cm2 PET (0.4 µm, 0.3 cm^2) Full growth medium - EGF + prolactin 0.2 µg/mL	2-3d	Decant	003
3-t-hMEC	10	333333	PET	0.4	0.3	/		medium.without.EGF.with.prolactin	7	6A	283	NA	0	2021-02-08	3-t-hMEC P10 333 333 cells/cm2 PET (0.4 µm, 0.3 cm^2) Full growth medium - EGF + prolactin 0.2 µg/mL	2-3d	Decant	003
3-t-hMEC	10	333333	PET	0.4	0.3	/		full_growth_medium	7	6B	281	NA	1	2021-02-08	blank	2-3d	Decant	003
3-t-hMEC	10	333333	PET	0.4	0.3	/		full_growth_medium	7	6B	289	NA	1	2021-02-08	blank	2-3d	Decant	003
3-t-hMEC	10	333333	PET	0.4	0.3	/		full_growth_medium	7	6B	297	NA	1	2021-02-08	blank	2-3d	Decant	003
1-t-hMEC	10	333333	PET	0.4	0.3	/		full_growth_medium	24	1A	413	NA	0	2021-01-24	1-t-hMEC P10 333 333 cells/cm2 PET (0.4 µm, 0.3 cm^2) Full growth medium	2-3d	Decant	001
1-t-hMEC	10	333333	PET	0.4	0.3	/		full_growth_medium	24	1A	433	NA	0	2021-01-24	1-t-hMEC P10 333 333 cells/cm2 PET (0.4 µm, 0.3 cm^2) Full growth medium	2-3d	Decant	001
1-t-hMEC	10	333333	PET	0.4	0.3	/		full_growth_medium	24	1A	426	NA	0	2021-01-24	1-t-hMEC P10 333 333 cells/cm2 PET (0.4 µm, 0.3 cm^2) Full growth medium	2-3d	Decant	001
1-t-hMEC	10	333333	PET	0.4	0.3	/		full_growth_medium	24	1B	370	NA	0	2021-01-24	1-t-hMEC P10 333 333 cells/cm2 PET (0.4 µm, 0.3 cm^2) Full growth medium	2-3d	Decant	001
1-t-hMEC	10	333333	PET	0.4	0.3	/		full_growth_medium	24	1B	409	NA	0	2021-01-24	1-t-hMEC P10 333 333 cells/cm2 PET (0.4 µm, 0.3 cm^2) Full growth medium	2-3d	Decant	001
1-t-hMEC	10	333333	PET	0.4	0.3	/		full_growth_medium	24	1B	406	NA	0	2021-01-24	1-t-hMEC P10 333 333 cells/cm2 PET (0.4 µm, 0.3 cm^2) Full growth medium	2-3d	Decant	001
1-t-hMEC	10	333333	PET	0.4	0.3	/		full_growth_medium	24	1C	379	NA	0	2021-01-24	1-t-hMEC P10 333 333 cells/cm2 PET (0.4 µm, 0.3 cm^2) Full growth medium	2-3d	Decant	001
1-t-hMEC	10	333333	PET	0.4	0.3	/		full_growth_medium	24	1C	393	NA	0	2021-01-24	1-t-hMEC P10 333 333 cells/cm2 PET (0.4 µm, 0.3 cm^2) Full growth medium	2-3d	Decant	001
1-t-hMEC	10	333333	PET	0.4	0.3	/		full_growth_medium	24	1C	376	NA	0	2021-01-24	1-t-hMEC P10 333 333 cells/cm2 PET (0.4 µm, 0.3 cm^2) Full growth medium	2-3d	Decant	001
1-t-hMEC	10	333333	PET	0.4	0.3	/		medium.without.EGF.with.prolactin	24	2A	373	NA	0	2021-01-24	1-t-hMEC P10 333 333 cells/cm2 PET (0.4 µm, 0.3 cm^2) Full growth medium - EGF + prolactin 0.2 µg/mL	2-3d	Decant	001
1-t-hMEC	10	333333	PET	0.4	0.3	/		medium.without.EGF.with.prolactin	24	2A	381	NA	0	2021-01-24	1-t-hMEC P10 333 333 cells/cm2 PET (0.4 µm, 0.3 cm^2) Full growth medium - EGF + prolactin 0.2 µg/mL	2-3d	Decant	001
1-t-hMEC	10	333333	PET	0.4	0.3	/		medium.without.EGF.with.prolactin	24	2A	378	NA	0	2021-01-24	1-t-hMEC P10 333 333 cells/cm2 PET (0.4 µm, 0.3 cm^2) Full growth medium - EGF + prolactin 0.2 µg/mL	2-3d	Decant	001
1-t-hMEC	10	333333	PET	0.4	0.3	/		medium.without.EGF.with.prolactin	24	2B	357	NA	0	2021-01-24	1-t-hMEC P10 333 333 cells/cm2 PET (0.4 µm, 0.3 cm^2) Full growth medium - EGF + prolactin 0.2 µg/mL	2-3d	Decant	001
1-t-hMEC	10	333333	PET	0.4	0.3	/		medium.without.EGF.with.prolactin	24	2B	373	NA	0	2021-01-24	1-t-hMEC P10 333 333 cells/cm2 PET (0.4 µm, 0.3 cm^2) Full growth medium - EGF + prolactin 0.2 µg/mL	2-3d	Decant	001
1-t-hMEC	10	333333	PET	0.4	0.3	/		medium.without.EGF.with.prolactin	24	2B	367	NA	0	2021-01-24	1-t-hMEC P10 333 333 cells/cm2 PET (0.4 µm, 0.3 cm^2) Full growth medium - EGF + prolactin 0.2 µg/mL	2-3d	Decant	001
1-t-hMEC	10	333333	PET	0.4	0.3	/		full_growth_medium	24	2C	273	NA	1	2021-01-24	blank	2-3d	Decant	001
1-t-hMEC	10	333333	PET	0.4	0.3	/		full_growth_medium	24	2C	282	NA	1	2021-01-24	blank	2-3d	Decant	001
1-t-hMEC	10	333333	PET	0.4	0.3	/		full_growth_medium	24	2C	287	NA	1	2021-01-24	blank	2-3d	Decant	001
2-t-hMEC	10	333333	PET	0.4	0.3	/		full_growth_medium	15	3A	577	NA	0	2021-02-02	2-t-hMEC P10 333 333 cells/cm2 PET (0.4 µm, 0.3 cm^2) Full growth medium	2-3d	Decant	002
2-t-hMEC	10	333333	PET	0.4	0.3	/		full_growth_medium	15	3A	582	NA	0	2021-02-02	2-t-hMEC P10 333 333 cells/cm2 PET (0.4 µm, 0.3 cm^2) Full growth medium	2-3d	Decant	002
2-t-hMEC	10	333333	PET	0.4	0.3	/		full_growth_medium	15	3A	565	NA	0	2021-02-02	2-t-hMEC P10 333 333 cells/cm2 PET (0.4 µm, 0.3 cm^2) Full growth medium	2-3d	Decant	002
2-t-hMEC	10	333333	PET	0.4	0.3	/		full_growth_medium	15	3B	553	NA	0	2021-02-02	2-t-hMEC P10 333 333 cells/cm2 PET (0.4 µm, 0.3 cm^2) Full growth medium	2-3d	Decant	002
2-t-hMEC	10	333333	PET	0.4	0.3	/		full_growth_medium	15	3B	556	NA	0	2021-02-02	2-t-hMEC P10 333 333 cells/cm2 PET (0.4 µm, 0.3 cm^2) Full growth medium	2-3d	Decant	002
2-t-hMEC	10	333333	PET	0.4	0.3	/		full_growth_medium	15	3B	525	NA	0	2021-02-02	2-t-hMEC P10 333 333 cells/cm2 PET (0.4 µm, 0.3 cm^2) Full growth medium	2-3d	Decant	002
2-t-hMEC	10	333333	PET	0.4	0.3	/		full_growth_medium	15	3C	536	NA	0	2021-02-02	2-t-hMEC P10 333 333 cells/cm2 PET (0.4 µm, 0.3 cm^2) Full growth medium	2-3d	Decant	002
2-t-hMEC	10	333333	PET	0.4	0.3	/		full_growth_medium	15	3C	512	NA	0	2021-02-02	2-t-hMEC P10 333 333 cells/cm2 PET (0.4 µm, 0.3 cm^2) Full growth medium	2-3d	Decant	002
2-t-hMEC	10	333333	PET	0.4	0.3	/		full_growth_medium	15	3C	527	NA	0	2021-02-02	2-t-hMEC P10 333 333 cells/cm2 PET (0.4 µm, 0.3 cm^2) Full growth medium	2-3d	Decant	002
2-t-hMEC	10	333333	PET	0.4	0.3	/		medium.without.EGF.with.prolactin	15	4A	355	NA	0	2021-02-02	2-t-hMEC P10 333 333 cells/cm2 PET (0.4 µm, 0.3 cm^2) Full growth medium - EGF + prolactin 0.2 µg/mL	2-3d	Decant	002
2-t-hMEC	10	333333	PET	0.4	0.3	/		medium.without.EGF.with.prolactin	15	4A	369	NA	0	2021-02-02	2-t-hMEC P10 333 333 cells/cm2 PET (0.4 µm, 0.3 cm^2) Full growth medium - EGF + prolactin 0.2 µg/mL	2-3d	Decant	002
2-t-hMEC	10	333333	PET	0.4	0.3	/		medium.without.EGF.with.prolactin	15	4A	358	NA	0	2021-02-02	2-t-hMEC P10 333 333 cells/cm2 PET (0.4 µm, 0.3 cm^2) Full growth medium - EGF + prolactin 0.2 µg/mL	2-3d	Decant	002
2-t-hMEC	10	333333	PET	0.4	0.3	/		medium.without.EGF.with.prolactin	15	4B	315	NA	0	2021-02-02	2-t-hMEC P10 333 333 cells/cm2 PET (0.4 µm, 0.3 cm^2) Full growth medium - EGF + prolactin 0.2 µg/mL	2-3d	Decant	002
2-t-hMEC	10	333333	PET	0.4	0.3	/		medium.without.EGF.with.prolactin	15	4B	365	NA	0	2021-02-02	2-t-hMEC P10 333 333 cells/cm2 PET (0.4 µm, 0.3 cm^2) Full growth medium - EGF + prolactin 0.2 µg/mL	2-3d	Decant	002
2-t-hMEC	10	333333	PET	0.4	0.3	/		medium.without.EGF.with.prolactin	15	4B	358	NA	0	2021-02-02	2-t-hMEC P10 333 333 cells/cm2 PET (0.4 µm, 0.3 cm^2) Full growth medium - EGF + prolactin 0.2 µg/mL	2-3d	Decant	002
2-t-hMEC	10	333333	PET	0.4	0.3	/		full_growth_medium	15	4C	273	NA	1	2021-02-02	blank	2-3d	Decant	002
2-t-hMEC	10	333333	PET	0.4	0.3	/		full_growth_medium	15	4C	283	NA	1	2021-02-02	blank	2-3d	Decant	002
2-t-hMEC	10	333333	PET	0.4	0.3	/		full_growth_medium	15	4C	277	NA	1	2021-02-02	blank	2-3d	Decant	002
3-t-hMEC	10	333333	PET	0.4	0.3	/		full_growth_medium	9	5A	296	NA	0	2021-02-08	3-t-hMEC P10 333 333 cells/cm2 PET (0.4 µm, 0.3 cm^2) Full growth medium	2-3d	Decant	003
3-t-hMEC	10	333333	PET	0.4	0.3	/		full_growth_medium	9	5A	315	NA	0	2021-02-08	3-t-hMEC P10 333 333 cells/cm2 PET (0.4 µm, 0.3 cm^2) Full growth medium	2-3d	Decant	003
3-t-hMEC	10	333333	PET	0.4	0.3	/		full_growth_medium	9	5A	314	NA	0	2021-02-08	3-t-hMEC P10 333 333 cells/cm2 PET (0.4 µm, 0.3 cm^2) Full growth medium	2-3d	Decant	003
3-t-hMEC	10	333333	PET	0.4	0.3	/		full_growth_medium	9	5B	306	NA	0	2021-02-08	3-t-hMEC P10 333 333 cells/cm2 PET (0.4 µm, 0.3 cm^2) Full growth medium	2-3d	Decant	003
3-t-hMEC	10	333333	PET	0.4	0.3	/		full_growth_medium	9	5B	318	NA	0	2021-02-08	3-t-hMEC P10 333 333 cells/cm2 PET (0.4 µm, 0.3 cm^2) Full growth medium	2-3d	Decant	003
3-t-hMEC	10	333333	PET	0.4	0.3	/		full_growth_medium	9	5B	320	NA	0	2021-02-08	3-t-hMEC P10 333 333 cells/cm2 PET (0.4 µm, 0.3 cm^2) Full growth medium	2-3d	Decant	003
3-t-hMEC	10	333333	PET	0.4	0.3	/		medium.without.EGF.with.prolactin	9	6A	307	NA	0	2021-02-08	3-t-hMEC P10 333 333 cells/cm2 PET (0.4 µm, 0.3 cm^2) Full growth medium - EGF + prolactin 0.2 µg/mL	2-3d	Decant	003
3-t-hMEC	10	333333	PET	0.4	0.3	/		medium.without.EGF.with.prolactin	9	6A	296	NA	0	2021-02-08	3-t-hMEC P10 333 333 cells/cm2 PET (0.4 µm, 0.3 cm^2) Full growth medium - EGF + prolactin 0.2 µg/mL	2-3d	Decant	003
3-t-hMEC	10	333333	PET	0.4	0.3	/		medium.without.EGF.with.prolactin	9	6A	287	NA	0	2021-02-08	3-t-hMEC P10 333 333 cells/cm2 PET (0.4 µm, 0.3 cm^2) Full growth medium - EGF + prolactin 0.2 µg/mL	2-3d	Decant	003
3-t-hMEC	10	333333	PET	0.4	0.3	/		full_growth_medium	9	6B	283	NA	1	2021-02-08	blank	2-3d	Decant	003
3-t-hMEC	10	333333	PET	0.4	0.3	/		full_growth_medium	9	6B	273	NA	1	2021-02-08	blank	2-3d	Decant	003
3-t-hMEC	10	333333	PET	0.4	0.3	/		full_growth_medium	9	6B	265	NA	1	2021-02-08	blank	2-3d	Decant	003
1-t-hMEC	10	333333	PET	0.4	0.3	/		full_growth_medium	26	1A	350	NA	0	2021-01-24	1-t-hMEC P10 333 333 cells/cm2 PET (0.4 µm, 0.3 cm^2) Full growth medium	2-3d	Decant	001
1-t-hMEC	10	333333	PET	0.4	0.3	/		full_growth_medium	26	1A	330	NA	0	2021-01-24	1-t-hMEC P10 333 333 cells/cm2 PET (0.4 µm, 0.3 cm^2) Full growth medium	2-3d	Decant	001
1-t-hMEC	10	333333	PET	0.4	0.3	/		full_growth_medium	26	1A	326	NA	0	2021-01-24	1-t-hMEC P10 333 333 cells/cm2 PET (0.4 µm, 0.3 cm^2) Full growth medium	2-3d	Decant	001
1-t-hMEC	10	333333	PET	0.4	0.3	/		full_growth_medium	26	1B	361	NA	0	2021-01-24	1-t-hMEC P10 333 333 cells/cm2 PET (0.4 µm, 0.3 cm^2) Full growth medium	2-3d	Decant	001
1-t-hMEC	10	333333	PET	0.4	0.3	/		full_growth_medium	26	1B	370	NA	0	2021-01-24	1-t-hMEC P10 333 333 cells/cm2 PET (0.4 µm, 0.3 cm^2) Full growth medium	2-3d	Decant	001
1-t-hMEC	10	333333	PET	0.4	0.3	/		full_growth_medium	26	1B	362	NA	0	2021-01-24	1-t-hMEC P10 333 333 cells/cm2 PET (0.4 µm, 0.3 cm^2) Full growth medium	2-3d	Decant	001
1-t-hMEC	10	333333	PET	0.4	0.3	/		full_growth_medium	26	1C	327	NA	0	2021-01-24	1-t-hMEC P10 333 333 cells/cm2 PET (0.4 µm, 0.3 cm^2) Full growth medium	2-3d	Decant	001
1-t-hMEC	10	333333	PET	0.4	0.3	/		full_growth_medium	26	1C	314	NA	0	2021-01-24	1-t-hMEC P10 333 333 cells/cm2 PET (0.4 µm, 0.3 cm^2) Full growth medium	2-3d	Decant	001
1-t-hMEC	10	333333	PET	0.4	0.3	/		full_growth_medium	26	1C	323	NA	0	2021-01-24	1-t-hMEC P10 333 333 cells/cm2 PET (0.4 µm, 0.3 cm^2) Full growth medium	2-3d	Decant	001
1-t-hMEC	10	333333	PET	0.4	0.3	/		medium.without.EGF.with.prolactin	26	2A	312	NA	0	2021-01-24	1-t-hMEC P10 333 333 cells/cm2 PET (0.4 µm, 0.3 cm^2) Full growth medium - EGF + prolactin 0.2 µg/mL	2-3d	Decant	001
1-t-hMEC	10	333333	PET	0.4	0.3	/		medium.without.EGF.with.prolactin	26	2A	328	NA	0	2021-01-24	1-t-hMEC P10 333 333 cells/cm2 PET (0.4 µm, 0.3 cm^2) Full growth medium - EGF + prolactin 0.2 µg/mL	2-3d	Decant	001
1-t-hMEC	10	333333	PET	0.4	0.3	/		medium.without.EGF.with.prolactin	26	2A	321	NA	0	2021-01-24	1-t-hMEC P10 333 333 cells/cm2 PET (0.4 µm, 0.3 cm^2) Full growth medium - EGF + prolactin 0.2 µg/mL	2-3d	Decant	001
1-t-hMEC	10	333333	PET	0.4	0.3	/		medium.without.EGF.with.prolactin	26	2B	283	NA	0	2021-01-24	1-t-hMEC P10 333 333 cells/cm2 PET (0.4 µm, 0.3 cm^2) Full growth medium - EGF + prolactin 0.2 µg/mL	2-3d	Decant	001
1-t-hMEC	10	333333	PET	0.4	0.3	/		medium.without.EGF.with.prolactin	26	2B	320	NA	0	2021-01-24	1-t-hMEC P10 333 333 cells/cm2 PET (0.4 µm, 0.3 cm^2) Full growth medium - EGF + prolactin 0.2 µg/mL	2-3d	Decant	001
1-t-hMEC	10	333333	PET	0.4	0.3	/		medium.without.EGF.with.prolactin	26	2B	329	NA	0	2021-01-24	1-t-hMEC P10 333 333 cells/cm2 PET (0.4 µm, 0.3 cm^2) Full growth medium - EGF + prolactin 0.2 µg/mL	2-3d	Decant	001
1-t-hMEC	10	333333	PET	0.4	0.3	/		full_growth_medium	26	2C	238	NA	1	2021-01-24	blank	2-3d	Decant	001
1-t-hMEC	10	333333	PET	0.4	0.3	/		full_growth_medium	26	2C	246	NA	1	2021-01-24	blank	2-3d	Decant	001
1-t-hMEC	10	333333	PET	0.4	0.3	/		full_growth_medium	26	2C	242	NA	1	2021-01-24	blank	2-3d	Decant	001
2-t-hMEC	10	333333	PET	0.4	0.3	/		full_growth_medium	17	3A	384	NA	0	2021-02-02	2-t-hMEC P10 333 333 cells/cm2 PET (0.4 µm, 0.3 cm^2) Full growth medium	2-3d	Decant	002
2-t-hMEC	10	333333	PET	0.4	0.3	/		full_growth_medium	17	3A	387	NA	0	2021-02-02	2-t-hMEC P10 333 333 cells/cm2 PET (0.4 µm, 0.3 cm^2) Full growth medium	2-3d	Decant	002
2-t-hMEC	10	333333	PET	0.4	0.3	/		full_growth_medium	17	3A	391	NA	0	2021-02-02	2-t-hMEC P10 333 333 cells/cm2 PET (0.4 µm, 0.3 cm^2) Full growth medium	2-3d	Decant	002
2-t-hMEC	10	333333	PET	0.4	0.3	/		full_growth_medium	17	3B	402	NA	0	2021-02-02	2-t-hMEC P10 333 333 cells/cm2 PET (0.4 µm, 0.3 cm^2) Full growth medium	2-3d	Decant	002
2-t-hMEC	10	333333	PET	0.4	0.3	/		full_growth_medium	17	3B	402	NA	0	2021-02-02	2-t-hMEC P10 333 333 cells/cm2 PET (0.4 µm, 0.3 cm^2) Full growth medium	2-3d	Decant	002
2-t-hMEC	10	333333	PET	0.4	0.3	/		full_growth_medium	17	3B	396	NA	0	2021-02-02	2-t-hMEC P10 333 333 cells/cm2 PET (0.4 µm, 0.3 cm^2) Full growth medium	2-3d	Decant	002
2-t-hMEC	10	333333	PET	0.4	0.3	/		full_growth_medium	17	3C	418	NA	0	2021-02-02	2-t-hMEC P10 333 333 cells/cm2 PET (0.4 µm, 0.3 cm^2) Full growth medium	2-3d	Decant	002
2-t-hMEC	10	333333	PET	0.4	0.3	/		full_growth_medium	17	3C	437	NA	0	2021-02-02	2-t-hMEC P10 333 333 cells/cm2 PET (0.4 µm, 0.3 cm^2) Full growth medium	2-3d	Decant	002
2-t-hMEC	10	333333	PET	0.4	0.3	/		full_growth_medium	17	3C	426	NA	0	2021-02-02	2-t-hMEC P10 333 333 cells/cm2 PET (0.4 µm, 0.3 cm^2) Full growth medium	2-3d	Decant	002
2-t-hMEC	10	333333	PET	0.4	0.3	/		medium.without.EGF.with.prolactin	17	4A	320	NA	0	2021-02-02	2-t-hMEC P10 333 333 cells/cm2 PET (0.4 µm, 0.3 cm^2) Full growth medium - EGF + prolactin 0.2 µg/mL	2-3d	Decant	002
2-t-hMEC	10	333333	PET	0.4	0.3	/		medium.without.EGF.with.prolactin	17	4A	331	NA	0	2021-02-02	2-t-hMEC P10 333 333 cells/cm2 PET (0.4 µm, 0.3 cm^2) Full growth medium - EGF + prolactin 0.2 µg/mL	2-3d	Decant	002
2-t-hMEC	10	333333	PET	0.4	0.3	/		medium.without.EGF.with.prolactin	17	4A	327	NA	0	2021-02-02	2-t-hMEC P10 333 333 cells/cm2 PET (0.4 µm, 0.3 cm^2) Full growth medium - EGF + prolactin 0.2 µg/mL	2-3d	Decant	002
2-t-hMEC	10	333333	PET	0.4	0.3	/		medium.without.EGF.with.prolactin	17	4B	305	NA	0	2021-02-02	2-t-hMEC P10 333 333 cells/cm2 PET (0.4 µm, 0.3 cm^2) Full growth medium - EGF + prolactin 0.2 µg/mL	2-3d	Decant	002
2-t-hMEC	10	333333	PET	0.4	0.3	/		medium.without.EGF.with.prolactin	17	4B	298	NA	0	2021-02-02	2-t-hMEC P10 333 333 cells/cm2 PET (0.4 µm, 0.3 cm^2) Full growth medium - EGF + prolactin 0.2 µg/mL	2-3d	Decant	002
2-t-hMEC	10	333333	PET	0.4	0.3	/		medium.without.EGF.with.prolactin	17	4B	286	NA	0	2021-02-02	2-t-hMEC P10 333 333 cells/cm2 PET (0.4 µm, 0.3 cm^2) Full growth medium - EGF + prolactin 0.2 µg/mL	2-3d	Decant	002
2-t-hMEC	10	333333	PET	0.4	0.3	/		full_growth_medium	17	4C	266	NA	1	2021-02-02	blank	2-3d	Decant	002
2-t-hMEC	10	333333	PET	0.4	0.3	/		full_growth_medium	17	4C	272	NA	1	2021-02-02	blank	2-3d	Decant	002
2-t-hMEC	10	333333	PET	0.4	0.3	/		full_growth_medium	17	4C	226	NA	1	2021-02-02	blank	2-3d	Decant	002
3-t-hMEC	10	333333	PET	0.4	0.3	/		full_growth_medium	11	5A	241	NA	0	2021-02-08	3-t-hMEC P10 333 333 cells/cm2 PET (0.4 µm, 0.3 cm^2) Full growth medium	2-3d	Decant	003
3-t-hMEC	10	333333	PET	0.4	0.3	/		full_growth_medium	11	5A	289	NA	0	2021-02-08	3-t-hMEC P10 333 333 cells/cm2 PET (0.4 µm, 0.3 cm^2) Full growth medium	2-3d	Decant	003
3-t-hMEC	10	333333	PET	0.4	0.3	/		full_growth_medium	11	5A	276	NA	0	2021-02-08	3-t-hMEC P10 333 333 cells/cm2 PET (0.4 µm, 0.3 cm^2) Full growth medium	2-3d	Decant	003
3-t-hMEC	10	333333	PET	0.4	0.3	/		full_growth_medium	11	5B	273	NA	0	2021-02-08	3-t-hMEC P10 333 333 cells/cm2 PET (0.4 µm, 0.3 cm^2) Full growth medium	2-3d	Decant	003
3-t-hMEC	10	333333	PET	0.4	0.3	/		full_growth_medium	11	5B	297	NA	0	2021-02-08	3-t-hMEC P10 333 333 cells/cm2 PET (0.4 µm, 0.3 cm^2) Full growth medium	2-3d	Decant	003
3-t-hMEC	10	333333	PET	0.4	0.3	/		full_growth_medium	11	5B	299	NA	0	2021-02-08	3-t-hMEC P10 333 333 cells/cm2 PET (0.4 µm, 0.3 cm^2) Full growth medium	2-3d	Decant	003
3-t-hMEC	10	333333	PET	0.4	0.3	/		medium.without.EGF.with.prolactin	11	6A	266	NA	0	2021-02-08	3-t-hMEC P10 333 333 cells/cm2 PET (0.4 µm, 0.3 cm^2) Full growth medium - EGF + prolactin 0.2 µg/mL	2-3d	Decant	003
3-t-hMEC	10	333333	PET	0.4	0.3	/		medium.without.EGF.with.prolactin	11	6A	275	NA	0	2021-02-08	3-t-hMEC P10 333 333 cells/cm2 PET (0.4 µm, 0.3 cm^2) Full growth medium - EGF + prolactin 0.2 µg/mL	2-3d	Decant	003
3-t-hMEC	10	333333	PET	0.4	0.3	/		medium.without.EGF.with.prolactin	11	6A	251	NA	0	2021-02-08	3-t-hMEC P10 333 333 cells/cm2 PET (0.4 µm, 0.3 cm^2) Full growth medium - EGF + prolactin 0.2 µg/mL	2-3d	Decant	003
3-t-hMEC	10	333333	PET	0.4	0.3	/		full_growth_medium	11	6B	262	NA	1	2021-02-08	blank	2-3d	Decant	003
3-t-hMEC	10	333333	PET	0.4	0.3	/		full_growth_medium	11	6B	264	NA	1	2021-02-08	blank	2-3d	Decant	003
3-t-hMEC	10	333333	PET	0.4	0.3	/		full_growth_medium	11	6B	250	NA	1	2021-02-08	blank	2-3d	Decant	003
1-t-hMEC	10	333333	PET	0.4	0.3	/		full_growth_medium	29	1A	406	NA	0	2021-01-24	1-t-hMEC P10 333 333 cells/cm2 PET (0.4 µm, 0.3 cm^2) Full growth medium	2-3d	Decant	001
1-t-hMEC	10	333333	PET	0.4	0.3	/		full_growth_medium	29	1A	405	NA	0	2021-01-24	1-t-hMEC P10 333 333 cells/cm2 PET (0.4 µm, 0.3 cm^2) Full growth medium	2-3d	Decant	001
1-t-hMEC	10	333333	PET	0.4	0.3	/		full_growth_medium	29	1A	403	NA	0	2021-01-24	1-t-hMEC P10 333 333 cells/cm2 PET (0.4 µm, 0.3 cm^2) Full growth medium	2-3d	Decant	001
1-t-hMEC	10	333333	PET	0.4	0.3	/		full_growth_medium	29	1B	387	NA	0	2021-01-24	1-t-hMEC P10 333 333 cells/cm2 PET (0.4 µm, 0.3 cm^2) Full growth medium	2-3d	Decant	001
1-t-hMEC	10	333333	PET	0.4	0.3	/		full_growth_medium	29	1B	392	NA	0	2021-01-24	1-t-hMEC P10 333 333 cells/cm2 PET (0.4 µm, 0.3 cm^2) Full growth medium	2-3d	Decant	001
1-t-hMEC	10	333333	PET	0.4	0.3	/		full_growth_medium	29	1B	386	NA	0	2021-01-24	1-t-hMEC P10 333 333 cells/cm2 PET (0.4 µm, 0.3 cm^2) Full growth medium	2-3d	Decant	001
1-t-hMEC	10	333333	PET	0.4	0.3	/		full_growth_medium	29	1C	328	NA	0	2021-01-24	1-t-hMEC P10 333 333 cells/cm2 PET (0.4 µm, 0.3 cm^2) Full growth medium	2-3d	Decant	001
1-t-hMEC	10	333333	PET	0.4	0.3	/		full_growth_medium	29	1C	352	NA	0	2021-01-24	1-t-hMEC P10 333 333 cells/cm2 PET (0.4 µm, 0.3 cm^2) Full growth medium	2-3d	Decant	001
1-t-hMEC	10	333333	PET	0.4	0.3	/		full_growth_medium	29	1C	339	NA	0	2021-01-24	1-t-hMEC P10 333 333 cells/cm2 PET (0.4 µm, 0.3 cm^2) Full growth medium	2-3d	Decant	001
1-t-hMEC	10	333333	PET	0.4	0.3	/		medium.without.EGF.with.prolactin	29	2A	355	NA	0	2021-01-24	1-t-hMEC P10 333 333 cells/cm2 PET (0.4 µm, 0.3 cm^2) Full growth medium - EGF + prolactin 0.2 µg/mL	2-3d	Decant	001
1-t-hMEC	10	333333	PET	0.4	0.3	/		medium.without.EGF.with.prolactin	29	2A	366	NA	0	2021-01-24	1-t-hMEC P10 333 333 cells/cm2 PET (0.4 µm, 0.3 cm^2) Full growth medium - EGF + prolactin 0.2 µg/mL	2-3d	Decant	001
1-t-hMEC	10	333333	PET	0.4	0.3	/		medium.without.EGF.with.prolactin	29	2A	352	NA	0	2021-01-24	1-t-hMEC P10 333 333 cells/cm2 PET (0.4 µm, 0.3 cm^2) Full growth medium - EGF + prolactin 0.2 µg/mL	2-3d	Decant	001
1-t-hMEC	10	333333	PET	0.4	0.3	/		medium.without.EGF.with.prolactin	29	2B	328	NA	0	2021-01-24	1-t-hMEC P10 333 333 cells/cm2 PET (0.4 µm, 0.3 cm^2) Full growth medium - EGF + prolactin 0.2 µg/mL	2-3d	Decant	001
1-t-hMEC	10	333333	PET	0.4	0.3	/		medium.without.EGF.with.prolactin	29	2B	342	NA	0	2021-01-24	1-t-hMEC P10 333 333 cells/cm2 PET (0.4 µm, 0.3 cm^2) Full growth medium - EGF + prolactin 0.2 µg/mL	2-3d	Decant	001
1-t-hMEC	10	333333	PET	0.4	0.3	/		medium.without.EGF.with.prolactin	29	2B	343	NA	0	2021-01-24	1-t-hMEC P10 333 333 cells/cm2 PET (0.4 µm, 0.3 cm^2) Full growth medium - EGF + prolactin 0.2 µg/mL	2-3d	Decant	001
1-t-hMEC	10	333333	PET	0.4	0.3	/		full_growth_medium	29	2C	255	NA	1	2021-01-24	blank	2-3d	Decant	001
1-t-hMEC	10	333333	PET	0.4	0.3	/		full_growth_medium	29	2C	260	NA	1	2021-01-24	blank	2-3d	Decant	001
1-t-hMEC	10	333333	PET	0.4	0.3	/		full_growth_medium	29	2C	225	NA	1	2021-01-24	blank	2-3d	Decant	001
2-t-hMEC	10	333333	PET	0.4	0.3	/		full_growth_medium	20	3A	332	NA	0	2021-02-02	2-t-hMEC P10 333 333 cells/cm2 PET (0.4 µm, 0.3 cm^2) Full growth medium	2-3d	Decant	002
2-t-hMEC	10	333333	PET	0.4	0.3	/		full_growth_medium	20	3A	344	NA	0	2021-02-02	2-t-hMEC P10 333 333 cells/cm2 PET (0.4 µm, 0.3 cm^2) Full growth medium	2-3d	Decant	002
2-t-hMEC	10	333333	PET	0.4	0.3	/		full_growth_medium	20	3A	353	NA	0	2021-02-02	2-t-hMEC P10 333 333 cells/cm2 PET (0.4 µm, 0.3 cm^2) Full growth medium	2-3d	Decant	002
2-t-hMEC	10	333333	PET	0.4	0.3	/		full_growth_medium	20	3B	330	NA	0	2021-02-02	2-t-hMEC P10 333 333 cells/cm2 PET (0.4 µm, 0.3 cm^2) Full growth medium	2-3d	Decant	002
2-t-hMEC	10	333333	PET	0.4	0.3	/		full_growth_medium	20	3B	364	NA	0	2021-02-02	2-t-hMEC P10 333 333 cells/cm2 PET (0.4 µm, 0.3 cm^2) Full growth medium	2-3d	Decant	002
2-t-hMEC	10	333333	PET	0.4	0.3	/		full_growth_medium	20	3B	368	NA	0	2021-02-02	2-t-hMEC P10 333 333 cells/cm2 PET (0.4 µm, 0.3 cm^2) Full growth medium	2-3d	Decant	002
2-t-hMEC	10	333333	PET	0.4	0.3	/		full_growth_medium	20	3C	332	NA	0	2021-02-02	2-t-hMEC P10 333 333 cells/cm2 PET (0.4 µm, 0.3 cm^2) Full growth medium	2-3d	Decant	002
2-t-hMEC	10	333333	PET	0.4	0.3	/		full_growth_medium	20	3C	358	NA	0	2021-02-02	2-t-hMEC P10 333 333 cells/cm2 PET (0.4 µm, 0.3 cm^2) Full growth medium	2-3d	Decant	002
2-t-hMEC	10	333333	PET	0.4	0.3	/		full_growth_medium	20	3C	348	NA	0	2021-02-02	2-t-hMEC P10 333 333 cells/cm2 PET (0.4 µm, 0.3 cm^2) Full growth medium	2-3d	Decant	002
2-t-hMEC	10	333333	PET	0.4	0.3	/		medium.without.EGF.with.prolactin	20	4A	323	NA	0	2021-02-02	2-t-hMEC P10 333 333 cells/cm2 PET (0.4 µm, 0.3 cm^2) Full growth medium - EGF + prolactin 0.2 µg/mL	2-3d	Decant	002
2-t-hMEC	10	333333	PET	0.4	0.3	/		medium.without.EGF.with.prolactin	20	4A	320	NA	0	2021-02-02	2-t-hMEC P10 333 333 cells/cm2 PET (0.4 µm, 0.3 cm^2) Full growth medium - EGF + prolactin 0.2 µg/mL	2-3d	Decant	002
2-t-hMEC	10	333333	PET	0.4	0.3	/		medium.without.EGF.with.prolactin	20	4A	334	NA	0	2021-02-02	2-t-hMEC P10 333 333 cells/cm2 PET (0.4 µm, 0.3 cm^2) Full growth medium - EGF + prolactin 0.2 µg/mL	2-3d	Decant	002
2-t-hMEC	10	333333	PET	0.4	0.3	/		medium.without.EGF.with.prolactin	20	4B	294	NA	0	2021-02-02	2-t-hMEC P10 333 333 cells/cm2 PET (0.4 µm, 0.3 cm^2) Full growth medium - EGF + prolactin 0.2 µg/mL	2-3d	Decant	002
2-t-hMEC	10	333333	PET	0.4	0.3	/		medium.without.EGF.with.prolactin	20	4B	314	NA	0	2021-02-02	2-t-hMEC P10 333 333 cells/cm2 PET (0.4 µm, 0.3 cm^2) Full growth medium - EGF + prolactin 0.2 µg/mL	2-3d	Decant	002
2-t-hMEC	10	333333	PET	0.4	0.3	/		medium.without.EGF.with.prolactin	20	4B	320	NA	0	2021-02-02	2-t-hMEC P10 333 333 cells/cm2 PET (0.4 µm, 0.3 cm^2) Full growth medium - EGF + prolactin 0.2 µg/mL	2-3d	Decant	002
2-t-hMEC	10	333333	PET	0.4	0.3	/		full_growth_medium	20	4C	281	NA	1	2021-02-02	blank	2-3d	Decant	002
2-t-hMEC	10	333333	PET	0.4	0.3	/		full_growth_medium	20	4C	282	NA	1	2021-02-02	blank	2-3d	Decant	002
2-t-hMEC	10	333333	PET	0.4	0.3	/		full_growth_medium	20	4C	288	NA	1	2021-02-02	blank	2-3d	Decant	002
3-t-hMEC	10	333333	PET	0.4	0.3	/		full_growth_medium	14	5A	300	NA	0	2021-02-08	3-t-hMEC P10 333 333 cells/cm2 PET (0.4 µm, 0.3 cm^2) Full growth medium	2-3d	Decant	003
3-t-hMEC	10	333333	PET	0.4	0.3	/		full_growth_medium	14	5A	312	NA	0	2021-02-08	3-t-hMEC P10 333 333 cells/cm2 PET (0.4 µm, 0.3 cm^2) Full growth medium	2-3d	Decant	003
3-t-hMEC	10	333333	PET	0.4	0.3	/		full_growth_medium	14	5A	305	NA	0	2021-02-08	3-t-hMEC P10 333 333 cells/cm2 PET (0.4 µm, 0.3 cm^2) Full growth medium	2-3d	Decant	003
3-t-hMEC	10	333333	PET	0.4	0.3	/		full_growth_medium	14	5B	322	NA	0	2021-02-08	3-t-hMEC P10 333 333 cells/cm2 PET (0.4 µm, 0.3 cm^2) Full growth medium	2-3d	Decant	003
3-t-hMEC	10	333333	PET	0.4	0.3	/		full_growth_medium	14	5B	310	NA	0	2021-02-08	3-t-hMEC P10 333 333 cells/cm2 PET (0.4 µm, 0.3 cm^2) Full growth medium	2-3d	Decant	003
3-t-hMEC	10	333333	PET	0.4	0.3	/		full_growth_medium	14	5B	309	NA	0	2021-02-08	3-t-hMEC P10 333 333 cells/cm2 PET (0.4 µm, 0.3 cm^2) Full growth medium	2-3d	Decant	003
3-t-hMEC	10	333333	PET	0.4	0.3	/		medium.without.EGF.with.prolactin	14	6A	273	NA	0	2021-02-08	3-t-hMEC P10 333 333 cells/cm2 PET (0.4 µm, 0.3 cm^2) Full growth medium - EGF + prolactin 0.2 µg/mL	2-3d	Decant	003
3-t-hMEC	10	333333	PET	0.4	0.3	/		medium.without.EGF.with.prolactin	14	6A	271	NA	0	2021-02-08	3-t-hMEC P10 333 333 cells/cm2 PET (0.4 µm, 0.3 cm^2) Full growth medium - EGF + prolactin 0.2 µg/mL	2-3d	Decant	003
3-t-hMEC	10	333333	PET	0.4	0.3	/		medium.without.EGF.with.prolactin	14	6A	282	NA	0	2021-02-08	3-t-hMEC P10 333 333 cells/cm2 PET (0.4 µm, 0.3 cm^2) Full growth medium - EGF + prolactin 0.2 µg/mL	2-3d	Decant	003
3-t-hMEC	10	333333	PET	0.4	0.3	/		full_growth_medium	14	6B	285	NA	1	2021-02-08	blank	2-3d	Decant	003
3-t-hMEC	10	333333	PET	0.4	0.3	/		full_growth_medium	14	6B	282	NA	1	2021-02-08	blank	2-3d	Decant	003
3-t-hMEC	10	333333	PET	0.4	0.3	/		full_growth_medium	14	6B	283	NA	1	2021-02-08	blank	2-3d	Decant	003
MCF-10A	10	100000	PET	0.4	0.3	/	5 % horse serum	full_growth_medium	2	1A	291	NA	0	2020-07-24	MCF-10A P10 100 000 cells/cm^2 PET (0.4 micron, 0.3 cm^2) full growth medium	2-3d		006
MCF-10A	10	100000	PET	0.4	0.3	/	5 % horse serum	full_growth_medium	2	1A	296	NA	0	2020-07-24	MCF-10A P10 100 000 cells/cm^2 PET (0.4 micron, 0.3 cm^2) full growth medium	2-3d		006
MCF-10A	10	100000	PET	0.4	0.3	/	5 % horse serum	full_growth_medium	2	1A	294	NA	0	2020-07-24	MCF-10A P10 100 000 cells/cm^2 PET (0.4 micron, 0.3 cm^2) full growth medium	2-3d		006
MCF-10A	10	100000	PET	0.4	0.3	/	5 % horse serum	full_growth_medium	2	1B	287	NA	0	2020-07-24	MCF-10A P10 100 000 cells/cm^2 PET (0.4 micron, 0.3 cm^2) full growth medium	2-3d		006
MCF-10A	10	100000	PET	0.4	0.3	/	5 % horse serum	full_growth_medium	2	1B	294	NA	0	2020-07-24	MCF-10A P10 100 000 cells/cm^2 PET (0.4 micron, 0.3 cm^2) full growth medium	2-3d		006
MCF-10A	10	100000	PET	0.4	0.3	/	5 % horse serum	full_growth_medium	2	1B	287	NA	0	2020-07-24	MCF-10A P10 100 000 cells/cm^2 PET (0.4 micron, 0.3 cm^2) full growth medium	2-3d		006
MCF-10A	10	100000	PET	0.4	0.3	/	5 % horse serum	full_growth_medium	2	1C	298	NA	0	2020-07-24	MCF-10A P10 100 000 cells/cm^2 PET (0.4 micron, 0.3 cm^2) full growth medium	2-3d		006
MCF-10A	10	100000	PET	0.4	0.3	/	5 % horse serum	full_growth_medium	2	1C	290	NA	0	2020-07-24	MCF-10A P10 100 000 cells/cm^2 PET (0.4 micron, 0.3 cm^2) full growth medium	2-3d		006
MCF-10A	10	100000	PET	0.4	0.3	/	5 % horse serum	full_growth_medium	2	1C	292	NA	0	2020-07-24	MCF-10A P10 100 000 cells/cm^2 PET (0.4 micron, 0.3 cm^2) full growth medium	2-3d		006
MCF-10A	10	100000	PET	0.4	0.3	/	5 % horse serum	full_growth_medium	5	1A	266	NA	0	2020-07-24	MCF-10A P10 100 000 cells/cm^2 PET (0.4 micron, 0.3 cm^2) full growth medium	2-3d		006
MCF-10A	10	100000	PET	0.4	0.3	/	5 % horse serum	full_growth_medium	5	1A	269	NA	0	2020-07-24	MCF-10A P10 100 000 cells/cm^2 PET (0.4 micron, 0.3 cm^2) full growth medium	2-3d		006
MCF-10A	10	100000	PET	0.4	0.3	/	5 % horse serum	full_growth_medium	5	1A	283	NA	0	2020-07-24	MCF-10A P10 100 000 cells/cm^2 PET (0.4 micron, 0.3 cm^2) full growth medium	2-3d		006
MCF-10A	10	100000	PET	0.4	0.3	/	5 % horse serum	full_growth_medium	5	1B	272	NA	0	2020-07-24	MCF-10A P10 100 000 cells/cm^2 PET (0.4 micron, 0.3 cm^2) full growth medium	2-3d		006
MCF-10A	10	100000	PET	0.4	0.3	/	5 % horse serum	full_growth_medium	5	1B	262	NA	0	2020-07-24	MCF-10A P10 100 000 cells/cm^2 PET (0.4 micron, 0.3 cm^2) full growth medium	2-3d		006
MCF-10A	10	100000	PET	0.4	0.3	/	5 % horse serum	full_growth_medium	5	1B	251	NA	0	2020-07-24	MCF-10A P10 100 000 cells/cm^2 PET (0.4 micron, 0.3 cm^2) full growth medium	2-3d		006
MCF-10A	10	100000	PET	0.4	0.3	/	5 % horse serum	full_growth_medium	5	1C	261	NA	0	2020-07-24	MCF-10A P10 100 000 cells/cm^2 PET (0.4 micron, 0.3 cm^2) full growth medium	2-3d		006
MCF-10A	10	100000	PET	0.4	0.3	/	5 % horse serum	full_growth_medium	5	1C	258	NA	0	2020-07-24	MCF-10A P10 100 000 cells/cm^2 PET (0.4 micron, 0.3 cm^2) full growth medium	2-3d		006
MCF-10A	10	100000	PET	0.4	0.3	/	5 % horse serum	full_growth_medium	5	1C	265	NA	0	2020-07-24	MCF-10A P10 100 000 cells/cm^2 PET (0.4 micron, 0.3 cm^2) full growth medium	2-3d		006
MCF-10A	10	100000	PET	0.4	0.3	/	5 % horse serum	full_growth_medium	7	1A	254	NA	0	2020-07-24	MCF-10A P10 100 000 cells/cm^2 PET (0.4 micron, 0.3 cm^2) full growth medium	2-3d		006
MCF-10A	10	100000	PET	0.4	0.3	/	5 % horse serum	full_growth_medium	7	1A	257	NA	0	2020-07-24	MCF-10A P10 100 000 cells/cm^2 PET (0.4 micron, 0.3 cm^2) full growth medium	2-3d		006
MCF-10A	10	100000	PET	0.4	0.3	/	5 % horse serum	full_growth_medium	7	1A	262	NA	0	2020-07-24	MCF-10A P10 100 000 cells/cm^2 PET (0.4 micron, 0.3 cm^2) full growth medium	2-3d		006
MCF-10A	10	100000	PET	0.4	0.3	/	5 % horse serum	full_growth_medium	7	1B	250	NA	0	2020-07-24	MCF-10A P10 100 000 cells/cm^2 PET (0.4 micron, 0.3 cm^2) full growth medium	2-3d		006
MCF-10A	10	100000	PET	0.4	0.3	/	5 % horse serum	full_growth_medium	7	1B	250	NA	0	2020-07-24	MCF-10A P10 100 000 cells/cm^2 PET (0.4 micron, 0.3 cm^2) full growth medium	2-3d		006
MCF-10A	10	100000	PET	0.4	0.3	/	5 % horse serum	full_growth_medium	7	1B	250	NA	0	2020-07-24	MCF-10A P10 100 000 cells/cm^2 PET (0.4 micron, 0.3 cm^2) full growth medium	2-3d		006
MCF-10A	10	100000	PET	0.4	0.3	/	5 % horse serum	full_growth_medium	7	1C	257	NA	0	2020-07-24	MCF-10A P10 100 000 cells/cm^2 PET (0.4 micron, 0.3 cm^2) full growth medium	2-3d		006
MCF-10A	10	100000	PET	0.4	0.3	/	5 % horse serum	full_growth_medium	7	1C	256	NA	0	2020-07-24	MCF-10A P10 100 000 cells/cm^2 PET (0.4 micron, 0.3 cm^2) full growth medium	2-3d		006
MCF-10A	10	100000	PET	0.4	0.3	/	5 % horse serum	full_growth_medium	7	1C	262	NA	0	2020-07-24	MCF-10A P10 100 000 cells/cm^2 PET (0.4 micron, 0.3 cm^2) full growth medium	2-3d		006
MCF-10A	10	100000	PET	0.4	0.3	/	5 % horse serum	full_growth_medium	9	1A	248	NA	0	2020-07-24	MCF-10A P10 100 000 cells/cm^2 PET (0.4 micron, 0.3 cm^2) full growth medium	2-3d		006
MCF-10A	10	100000	PET	0.4	0.3	/	5 % horse serum	full_growth_medium	9	1A	265	NA	0	2020-07-24	MCF-10A P10 100 000 cells/cm^2 PET (0.4 micron, 0.3 cm^2) full growth medium	2-3d		006
MCF-10A	10	100000	PET	0.4	0.3	/	5 % horse serum	full_growth_medium	9	1A	247	NA	0	2020-07-24	MCF-10A P10 100 000 cells/cm^2 PET (0.4 micron, 0.3 cm^2) full growth medium	2-3d		006
MCF-10A	10	100000	PET	0.4	0.3	/	5 % horse serum	full_growth_medium	9	1B	259	NA	0	2020-07-24	MCF-10A P10 100 000 cells/cm^2 PET (0.4 micron, 0.3 cm^2) full growth medium	2-3d		006
MCF-10A	10	100000	PET	0.4	0.3	/	5 % horse serum	full_growth_medium	9	1B	266	NA	0	2020-07-24	MCF-10A P10 100 000 cells/cm^2 PET (0.4 micron, 0.3 cm^2) full growth medium	2-3d		006
MCF-10A	10	100000	PET	0.4	0.3	/	5 % horse serum	full_growth_medium	9	1B	261	NA	0	2020-07-24	MCF-10A P10 100 000 cells/cm^2 PET (0.4 micron, 0.3 cm^2) full growth medium	2-3d		006
MCF-10A	10	100000	PET	0.4	0.3	/	5 % horse serum	full_growth_medium	9	1C	269	NA	0	2020-07-24	MCF-10A P10 100 000 cells/cm^2 PET (0.4 micron, 0.3 cm^2) full growth medium	2-3d		006
MCF-10A	10	100000	PET	0.4	0.3	/	5 % horse serum	full_growth_medium	9	1C	268	NA	0	2020-07-24	MCF-10A P10 100 000 cells/cm^2 PET (0.4 micron, 0.3 cm^2) full growth medium	2-3d		006
MCF-10A	10	100000	PET	0.4	0.3	/	5 % horse serum	full_growth_medium	9	1C	260	NA	0	2020-07-24	MCF-10A P10 100 000 cells/cm^2 PET (0.4 micron, 0.3 cm^2) full growth medium	2-3d		006
MCF-10A	10	100000	PET	0.4	0.3	/	5 % horse serum	full_growth_medium	12	1A	291	NA	0	2020-07-24	MCF-10A P10 100 000 cells/cm^2 PET (0.4 micron, 0.3 cm^2) full growth medium	2-3d		006
MCF-10A	10	100000	PET	0.4	0.3	/	5 % horse serum	full_growth_medium	12	1A	287	NA	0	2020-07-24	MCF-10A P10 100 000 cells/cm^2 PET (0.4 micron, 0.3 cm^2) full growth medium	2-3d		006
MCF-10A	10	100000	PET	0.4	0.3	/	5 % horse serum	full_growth_medium	12	1A	286	NA	0	2020-07-24	MCF-10A P10 100 000 cells/cm^2 PET (0.4 micron, 0.3 cm^2) full growth medium	2-3d		006
MCF-10A	10	100000	PET	0.4	0.3	/	5 % horse serum	full_growth_medium	12	1B	289	NA	0	2020-07-24	MCF-10A P10 100 000 cells/cm^2 PET (0.4 micron, 0.3 cm^2) full growth medium	2-3d		006
MCF-10A	10	100000	PET	0.4	0.3	/	5 % horse serum	full_growth_medium	12	1B	280	NA	0	2020-07-24	MCF-10A P10 100 000 cells/cm^2 PET (0.4 micron, 0.3 cm^2) full growth medium	2-3d		006
MCF-10A	10	100000	PET	0.4	0.3	/	5 % horse serum	full_growth_medium	12	1B	292	NA	0	2020-07-24	MCF-10A P10 100 000 cells/cm^2 PET (0.4 micron, 0.3 cm^2) full growth medium	2-3d		006
MCF-10A	10	100000	PET	0.4	0.3	/	5 % horse serum	full_growth_medium	12	1C	287	NA	0	2020-07-24	MCF-10A P10 100 000 cells/cm^2 PET (0.4 micron, 0.3 cm^2) full growth medium	2-3d		006
MCF-10A	10	100000	PET	0.4	0.3	/	5 % horse serum	full_growth_medium	12	1C	300	NA	0	2020-07-24	MCF-10A P10 100 000 cells/cm^2 PET (0.4 micron, 0.3 cm^2) full growth medium	2-3d		006
MCF-10A	10	100000	PET	0.4	0.3	/	5 % horse serum	full_growth_medium	12	1C	298	NA	0	2020-07-24	MCF-10A P10 100 000 cells/cm^2 PET (0.4 micron, 0.3 cm^2) full growth medium	2-3d		006
MCF-10A	10	100000	PET	0.4	0.3	/	5 % horse serum	full_growth_medium	14	1A	257	NA	0	2020-07-24	MCF-10A P10 100 000 cells/cm^2 PET (0.4 micron, 0.3 cm^2) full growth medium	2-3d		006
MCF-10A	10	100000	PET	0.4	0.3	/	5 % horse serum	full_growth_medium	14	1A	253	NA	0	2020-07-24	MCF-10A P10 100 000 cells/cm^2 PET (0.4 micron, 0.3 cm^2) full growth medium	2-3d		006
MCF-10A	10	100000	PET	0.4	0.3	/	5 % horse serum	full_growth_medium	14	1A	253	NA	0	2020-07-24	MCF-10A P10 100 000 cells/cm^2 PET (0.4 micron, 0.3 cm^2) full growth medium	2-3d		006
MCF-10A	10	100000	PET	0.4	0.3	/	5 % horse serum	full_growth_medium	14	1B	257	NA	0	2020-07-24	MCF-10A P10 100 000 cells/cm^2 PET (0.4 micron, 0.3 cm^2) full growth medium	2-3d		006
MCF-10A	10	100000	PET	0.4	0.3	/	5 % horse serum	full_growth_medium	14	1B	266	NA	0	2020-07-24	MCF-10A P10 100 000 cells/cm^2 PET (0.4 micron, 0.3 cm^2) full growth medium	2-3d		006
MCF-10A	10	100000	PET	0.4	0.3	/	5 % horse serum	full_growth_medium	14	1B	268	NA	0	2020-07-24	MCF-10A P10 100 000 cells/cm^2 PET (0.4 micron, 0.3 cm^2) full growth medium	2-3d		006
MCF-10A	10	100000	PET	0.4	0.3	/	5 % horse serum	full_growth_medium	14	1C	266	NA	0	2020-07-24	MCF-10A P10 100 000 cells/cm^2 PET (0.4 micron, 0.3 cm^2) full growth medium	2-3d		006
MCF-10A	10	100000	PET	0.4	0.3	/	5 % horse serum	full_growth_medium	14	1C	279	NA	0	2020-07-24	MCF-10A P10 100 000 cells/cm^2 PET (0.4 micron, 0.3 cm^2) full growth medium	2-3d		006
MCF-10A	10	100000	PET	0.4	0.3	/	5 % horse serum	full_growth_medium	14	1C	269	NA	0	2020-07-24	MCF-10A P10 100 000 cells/cm^2 PET (0.4 micron, 0.3 cm^2) full growth medium	2-3d		006
MCF-10A	10	100000	PET	0.4	0.3	/	5 % horse serum	full_growth_medium	16	1A	273	NA	0	2020-07-24	MCF-10A P10 100 000 cells/cm^2 PET (0.4 micron, 0.3 cm^2) full growth medium	2-3d		006
MCF-10A	10	100000	PET	0.4	0.3	/	5 % horse serum	full_growth_medium	16	1A	287	NA	0	2020-07-24	MCF-10A P10 100 000 cells/cm^2 PET (0.4 micron, 0.3 cm^2) full growth medium	2-3d		006
MCF-10A	10	100000	PET	0.4	0.3	/	5 % horse serum	full_growth_medium	16	1A	283	NA	0	2020-07-24	MCF-10A P10 100 000 cells/cm^2 PET (0.4 micron, 0.3 cm^2) full growth medium	2-3d		006
MCF-10A	10	100000	PET	0.4	0.3	/	5 % horse serum	full_growth_medium	16	1B	298	NA	0	2020-07-24	MCF-10A P10 100 000 cells/cm^2 PET (0.4 micron, 0.3 cm^2) full growth medium	2-3d		006
MCF-10A	10	100000	PET	0.4	0.3	/	5 % horse serum	full_growth_medium	16	1B	299	NA	0	2020-07-24	MCF-10A P10 100 000 cells/cm^2 PET (0.4 micron, 0.3 cm^2) full growth medium	2-3d		006
MCF-10A	10	100000	PET	0.4	0.3	/	5 % horse serum	full_growth_medium	16	1B	298	NA	0	2020-07-24	MCF-10A P10 100 000 cells/cm^2 PET (0.4 micron, 0.3 cm^2) full growth medium	2-3d		006
MCF-10A	10	100000	PET	0.4	0.3	/	5 % horse serum	full_growth_medium	16	1C	291	NA	0	2020-07-24	MCF-10A P10 100 000 cells/cm^2 PET (0.4 micron, 0.3 cm^2) full growth medium	2-3d		006
MCF-10A	10	100000	PET	0.4	0.3	/	5 % horse serum	full_growth_medium	16	1C	280	NA	0	2020-07-24	MCF-10A P10 100 000 cells/cm^2 PET (0.4 micron, 0.3 cm^2) full growth medium	2-3d		006
MCF-10A	10	100000	PET	0.4	0.3	/	5 % horse serum	full_growth_medium	16	1C	293	NA	0	2020-07-24	MCF-10A P10 100 000 cells/cm^2 PET (0.4 micron, 0.3 cm^2) full growth medium	2-3d		006
MCF-10A	10	100000	PET	0.4	0.3	/	5 % horse serum	full_growth_medium	19	1A	256	NA	0	2020-07-24	MCF-10A P10 100 000 cells/cm^2 PET (0.4 micron, 0.3 cm^2) full growth medium	2-3d		006
MCF-10A	10	100000	PET	0.4	0.3	/	5 % horse serum	full_growth_medium	19	1A	264	NA	0	2020-07-24	MCF-10A P10 100 000 cells/cm^2 PET (0.4 micron, 0.3 cm^2) full growth medium	2-3d		006
MCF-10A	10	100000	PET	0.4	0.3	/	5 % horse serum	full_growth_medium	19	1A	241	NA	0	2020-07-24	MCF-10A P10 100 000 cells/cm^2 PET (0.4 micron, 0.3 cm^2) full growth medium	2-3d		006
MCF-10A	10	100000	PET	0.4	0.3	/	5 % horse serum	full_growth_medium	19	1B	275	NA	0	2020-07-24	MCF-10A P10 100 000 cells/cm^2 PET (0.4 micron, 0.3 cm^2) full growth medium	2-3d		006
MCF-10A	10	100000	PET	0.4	0.3	/	5 % horse serum	full_growth_medium	19	1B	267	NA	0	2020-07-24	MCF-10A P10 100 000 cells/cm^2 PET (0.4 micron, 0.3 cm^2) full growth medium	2-3d		006
MCF-10A	10	100000	PET	0.4	0.3	/	5 % horse serum	full_growth_medium	19	1B	277	NA	0	2020-07-24	MCF-10A P10 100 000 cells/cm^2 PET (0.4 micron, 0.3 cm^2) full growth medium	2-3d		006
MCF-10A	10	100000	PET	0.4	0.3	/	5 % horse serum	full_growth_medium	19	1C	265	NA	0	2020-07-24	MCF-10A P10 100 000 cells/cm^2 PET (0.4 micron, 0.3 cm^2) full growth medium	2-3d		006
MCF-10A	10	100000	PET	0.4	0.3	/	5 % horse serum	full_growth_medium	19	1C	272	NA	0	2020-07-24	MCF-10A P10 100 000 cells/cm^2 PET (0.4 micron, 0.3 cm^2) full growth medium	2-3d		006
MCF-10A	10	100000	PET	0.4	0.3	/	5 % horse serum	full_growth_medium	19	1C	265	NA	0	2020-07-24	MCF-10A P10 100 000 cells/cm^2 PET (0.4 micron, 0.3 cm^2) full growth medium	2-3d		006
MCF-10A	10	15000	PET	0.4	0.3	/	5 % horse serum	full_growth_medium	2	2A	304	NA	0	2020-07-24	MCF-10A P10 15 000 cells/cm^2 PET (0.4 micron, 0.3 cm^2) full growth medium	2-3d		006
MCF-10A	10	15000	PET	0.4	0.3	/	5 % horse serum	full_growth_medium	2	2A	295	NA	0	2020-07-24	MCF-10A P10 15 000 cells/cm^2 PET (0.4 micron, 0.3 cm^2) full growth medium	2-3d		006
MCF-10A	10	15000	PET	0.4	0.3	/	5 % horse serum	full_growth_medium	2	2A	296	NA	0	2020-07-24	MCF-10A P10 15 000 cells/cm^2 PET (0.4 micron, 0.3 cm^2) full growth medium	2-3d		006
MCF-10A	10	15000	PET	0.4	0.3	/	5 % horse serum	full_growth_medium	2	2B	274	NA	0	2020-07-24	MCF-10A P10 15 000 cells/cm^2 PET (0.4 micron, 0.3 cm^2) full growth medium	2-3d		006
MCF-10A	10	15000	PET	0.4	0.3	/	5 % horse serum	full_growth_medium	2	2B	265	NA	0	2020-07-24	MCF-10A P10 15 000 cells/cm^2 PET (0.4 micron, 0.3 cm^2) full growth medium	2-3d		006
MCF-10A	10	15000	PET	0.4	0.3	/	5 % horse serum	full_growth_medium	2	2B	278	NA	0	2020-07-24	MCF-10A P10 15 000 cells/cm^2 PET (0.4 micron, 0.3 cm^2) full growth medium	2-3d		006
MCF-10A	10	15000	PET	0.4	0.3	/	5 % horse serum	full_growth_medium	2	2C	272	NA	0	2020-07-24	MCF-10A P10 15 000 cells/cm^2 PET (0.4 micron, 0.3 cm^2) full growth medium	2-3d		006
MCF-10A	10	15000	PET	0.4	0.3	/	5 % horse serum	full_growth_medium	2	2C	270	NA	0	2020-07-24	MCF-10A P10 15 000 cells/cm^2 PET (0.4 micron, 0.3 cm^2) full growth medium	2-3d		006
MCF-10A	10	15000	PET	0.4	0.3	/	5 % horse serum	full_growth_medium	2	2C	281	NA	0	2020-07-24	MCF-10A P10 15 000 cells/cm^2 PET (0.4 micron, 0.3 cm^2) full growth medium	2-3d		006
MCF-10A	10	15000	PET	0.4	0.3	/	5 % horse serum	full_growth_medium	5	2A	242	NA	0	2020-07-24	MCF-10A P10 15 000 cells/cm^2 PET (0.4 micron, 0.3 cm^2) full growth medium	2-3d		006
MCF-10A	10	15000	PET	0.4	0.3	/	5 % horse serum	full_growth_medium	5	2A	256	NA	0	2020-07-24	MCF-10A P10 15 000 cells/cm^2 PET (0.4 micron, 0.3 cm^2) full growth medium	2-3d		006
MCF-10A	10	15000	PET	0.4	0.3	/	5 % horse serum	full_growth_medium	5	2A	271	NA	0	2020-07-24	MCF-10A P10 15 000 cells/cm^2 PET (0.4 micron, 0.3 cm^2) full growth medium	2-3d		006
MCF-10A	10	15000	PET	0.4	0.3	/	5 % horse serum	full_growth_medium	5	2B	265	NA	0	2020-07-24	MCF-10A P10 15 000 cells/cm^2 PET (0.4 micron, 0.3 cm^2) full growth medium	2-3d		006
MCF-10A	10	15000	PET	0.4	0.3	/	5 % horse serum	full_growth_medium	5	2B	256	NA	0	2020-07-24	MCF-10A P10 15 000 cells/cm^2 PET (0.4 micron, 0.3 cm^2) full growth medium	2-3d		006
MCF-10A	10	15000	PET	0.4	0.3	/	5 % horse serum	full_growth_medium	5	2B	255	NA	0	2020-07-24	MCF-10A P10 15 000 cells/cm^2 PET (0.4 micron, 0.3 cm^2) full growth medium	2-3d		006
MCF-10A	10	15000	PET	0.4	0.3	/	5 % horse serum	full_growth_medium	5	2C	255	NA	0	2020-07-24	MCF-10A P10 15 000 cells/cm^2 PET (0.4 micron, 0.3 cm^2) full growth medium	2-3d		006
MCF-10A	10	15000	PET	0.4	0.3	/	5 % horse serum	full_growth_medium	5	2C	260	NA	0	2020-07-24	MCF-10A P10 15 000 cells/cm^2 PET (0.4 micron, 0.3 cm^2) full growth medium	2-3d		006
MCF-10A	10	15000	PET	0.4	0.3	/	5 % horse serum	full_growth_medium	5	2C	260	NA	0	2020-07-24	MCF-10A P10 15 000 cells/cm^2 PET (0.4 micron, 0.3 cm^2) full growth medium	2-3d		006
MCF-10A	10	15000	PET	0.4	0.3	/	5 % horse serum	full_growth_medium	7	2A	254	NA	0	2020-07-24	MCF-10A P10 15 000 cells/cm^2 PET (0.4 micron, 0.3 cm^2) full growth medium	2-3d		006
MCF-10A	10	15000	PET	0.4	0.3	/	5 % horse serum	full_growth_medium	7	2A	263	NA	0	2020-07-24	MCF-10A P10 15 000 cells/cm^2 PET (0.4 micron, 0.3 cm^2) full growth medium	2-3d		006
MCF-10A	10	15000	PET	0.4	0.3	/	5 % horse serum	full_growth_medium	7	2A	251	NA	0	2020-07-24	MCF-10A P10 15 000 cells/cm^2 PET (0.4 micron, 0.3 cm^2) full growth medium	2-3d		006
MCF-10A	10	15000	PET	0.4	0.3	/	5 % horse serum	full_growth_medium	7	2B	253	NA	0	2020-07-24	MCF-10A P10 15 000 cells/cm^2 PET (0.4 micron, 0.3 cm^2) full growth medium	2-3d		006
MCF-10A	10	15000	PET	0.4	0.3	/	5 % horse serum	full_growth_medium	7	2B	267	NA	0	2020-07-24	MCF-10A P10 15 000 cells/cm^2 PET (0.4 micron, 0.3 cm^2) full growth medium	2-3d		006
MCF-10A	10	15000	PET	0.4	0.3	/	5 % horse serum	full_growth_medium	7	2B	259	NA	0	2020-07-24	MCF-10A P10 15 000 cells/cm^2 PET (0.4 micron, 0.3 cm^2) full growth medium	2-3d		006
MCF-10A	10	15000	PET	0.4	0.3	/	5 % horse serum	full_growth_medium	7	2C	260	NA	0	2020-07-24	MCF-10A P10 15 000 cells/cm^2 PET (0.4 micron, 0.3 cm^2) full growth medium	2-3d		006
MCF-10A	10	15000	PET	0.4	0.3	/	5 % horse serum	full_growth_medium	7	2C	274	NA	0	2020-07-24	MCF-10A P10 15 000 cells/cm^2 PET (0.4 micron, 0.3 cm^2) full growth medium	2-3d		006
MCF-10A	10	15000	PET	0.4	0.3	/	5 % horse serum	full_growth_medium	7	2C	266	NA	0	2020-07-24	MCF-10A P10 15 000 cells/cm^2 PET (0.4 micron, 0.3 cm^2) full growth medium	2-3d		006
MCF-10A	10	15000	PET	0.4	0.3	/	5 % horse serum	full_growth_medium	9	2A	264	NA	0	2020-07-24	MCF-10A P10 15 000 cells/cm^2 PET (0.4 micron, 0.3 cm^2) full growth medium	2-3d		006
MCF-10A	10	15000	PET	0.4	0.3	/	5 % horse serum	full_growth_medium	9	2A	264	NA	0	2020-07-24	MCF-10A P10 15 000 cells/cm^2 PET (0.4 micron, 0.3 cm^2) full growth medium	2-3d		006
MCF-10A	10	15000	PET	0.4	0.3	/	5 % horse serum	full_growth_medium	9	2A	268	NA	0	2020-07-24	MCF-10A P10 15 000 cells/cm^2 PET (0.4 micron, 0.3 cm^2) full growth medium	2-3d		006
MCF-10A	10	15000	PET	0.4	0.3	/	5 % horse serum	full_growth_medium	9	2B	260	NA	0	2020-07-24	MCF-10A P10 15 000 cells/cm^2 PET (0.4 micron, 0.3 cm^2) full growth medium	2-3d		006
MCF-10A	10	15000	PET	0.4	0.3	/	5 % horse serum	full_growth_medium	9	2B	260	NA	0	2020-07-24	MCF-10A P10 15 000 cells/cm^2 PET (0.4 micron, 0.3 cm^2) full growth medium	2-3d		006
MCF-10A	10	15000	PET	0.4	0.3	/	5 % horse serum	full_growth_medium	9	2B	262	NA	0	2020-07-24	MCF-10A P10 15 000 cells/cm^2 PET (0.4 micron, 0.3 cm^2) full growth medium	2-3d		006
MCF-10A	10	15000	PET	0.4	0.3	/	5 % horse serum	full_growth_medium	9	2C	284	NA	0	2020-07-24	MCF-10A P10 15 000 cells/cm^2 PET (0.4 micron, 0.3 cm^2) full growth medium	2-3d		006
MCF-10A	10	15000	PET	0.4	0.3	/	5 % horse serum	full_growth_medium	9	2C	268	NA	0	2020-07-24	MCF-10A P10 15 000 cells/cm^2 PET (0.4 micron, 0.3 cm^2) full growth medium	2-3d		006
MCF-10A	10	15000	PET	0.4	0.3	/	5 % horse serum	full_growth_medium	9	2C	271	NA	0	2020-07-24	MCF-10A P10 15 000 cells/cm^2 PET (0.4 micron, 0.3 cm^2) full growth medium	2-3d		006
MCF-10A	10	15000	PET	0.4	0.3	/	5 % horse serum	full_growth_medium	12	2A	293	NA	0	2020-07-24	MCF-10A P10 15 000 cells/cm^2 PET (0.4 micron, 0.3 cm^2) full growth medium	2-3d		006
MCF-10A	10	15000	PET	0.4	0.3	/	5 % horse serum	full_growth_medium	12	2A	296	NA	0	2020-07-24	MCF-10A P10 15 000 cells/cm^2 PET (0.4 micron, 0.3 cm^2) full growth medium	2-3d		006
MCF-10A	10	15000	PET	0.4	0.3	/	5 % horse serum	full_growth_medium	12	2A	303	NA	0	2020-07-24	MCF-10A P10 15 000 cells/cm^2 PET (0.4 micron, 0.3 cm^2) full growth medium	2-3d		006
MCF-10A	10	15000	PET	0.4	0.3	/	5 % horse serum	full_growth_medium	12	2B	297	NA	0	2020-07-24	MCF-10A P10 15 000 cells/cm^2 PET (0.4 micron, 0.3 cm^2) full growth medium	2-3d		006
MCF-10A	10	15000	PET	0.4	0.3	/	5 % horse serum	full_growth_medium	12	2B	299	NA	0	2020-07-24	MCF-10A P10 15 000 cells/cm^2 PET (0.4 micron, 0.3 cm^2) full growth medium	2-3d		006
MCF-10A	10	15000	PET	0.4	0.3	/	5 % horse serum	full_growth_medium	12	2B	294	NA	0	2020-07-24	MCF-10A P10 15 000 cells/cm^2 PET (0.4 micron, 0.3 cm^2) full growth medium	2-3d		006
MCF-10A	10	15000	PET	0.4	0.3	/	5 % horse serum	full_growth_medium	12	2C	297	NA	0	2020-07-24	MCF-10A P10 15 000 cells/cm^2 PET (0.4 micron, 0.3 cm^2) full growth medium	2-3d		006
MCF-10A	10	15000	PET	0.4	0.3	/	5 % horse serum	full_growth_medium	12	2C	296	NA	0	2020-07-24	MCF-10A P10 15 000 cells/cm^2 PET (0.4 micron, 0.3 cm^2) full growth medium	2-3d		006
MCF-10A	10	15000	PET	0.4	0.3	/	5 % horse serum	full_growth_medium	12	2C	294	NA	0	2020-07-24	MCF-10A P10 15 000 cells/cm^2 PET (0.4 micron, 0.3 cm^2) full growth medium	2-3d		006
MCF-10A	10	15000	PET	0.4	0.3	/	5 % horse serum	full_growth_medium	14	2A	270	NA	0	2020-07-24	MCF-10A P10 15 000 cells/cm^2 PET (0.4 micron, 0.3 cm^2) full growth medium	2-3d		006
MCF-10A	10	15000	PET	0.4	0.3	/	5 % horse serum	full_growth_medium	14	2A	280	NA	0	2020-07-24	MCF-10A P10 15 000 cells/cm^2 PET (0.4 micron, 0.3 cm^2) full growth medium	2-3d		006
MCF-10A	10	15000	PET	0.4	0.3	/	5 % horse serum	full_growth_medium	14	2A	280	NA	0	2020-07-24	MCF-10A P10 15 000 cells/cm^2 PET (0.4 micron, 0.3 cm^2) full growth medium	2-3d		006
MCF-10A	10	15000	PET	0.4	0.3	/	5 % horse serum	full_growth_medium	14	2B	245	NA	0	2020-07-24	MCF-10A P10 15 000 cells/cm^2 PET (0.4 micron, 0.3 cm^2) full growth medium	2-3d		006
MCF-10A	10	15000	PET	0.4	0.3	/	5 % horse serum	full_growth_medium	14	2B	275	NA	0	2020-07-24	MCF-10A P10 15 000 cells/cm^2 PET (0.4 micron, 0.3 cm^2) full growth medium	2-3d		006
MCF-10A	10	15000	PET	0.4	0.3	/	5 % horse serum	full_growth_medium	14	2B	283	NA	0	2020-07-24	MCF-10A P10 15 000 cells/cm^2 PET (0.4 micron, 0.3 cm^2) full growth medium	2-3d		006
MCF-10A	10	15000	PET	0.4	0.3	/	5 % horse serum	full_growth_medium	14	2C	279	NA	0	2020-07-24	MCF-10A P10 15 000 cells/cm^2 PET (0.4 micron, 0.3 cm^2) full growth medium	2-3d		006
MCF-10A	10	15000	PET	0.4	0.3	/	5 % horse serum	full_growth_medium	14	2C	281	NA	0	2020-07-24	MCF-10A P10 15 000 cells/cm^2 PET (0.4 micron, 0.3 cm^2) full growth medium	2-3d		006
MCF-10A	10	15000	PET	0.4	0.3	/	5 % horse serum	full_growth_medium	14	2C	271	NA	0	2020-07-24	MCF-10A P10 15 000 cells/cm^2 PET (0.4 micron, 0.3 cm^2) full growth medium	2-3d		006
MCF-10A	10	15000	PET	0.4	0.3	/	5 % horse serum	full_growth_medium	16	2A	289	NA	0	2020-07-24	MCF-10A P10 15 000 cells/cm^2 PET (0.4 micron, 0.3 cm^2) full growth medium	2-3d		006
MCF-10A	10	15000	PET	0.4	0.3	/	5 % horse serum	full_growth_medium	16	2A	275	NA	0	2020-07-24	MCF-10A P10 15 000 cells/cm^2 PET (0.4 micron, 0.3 cm^2) full growth medium	2-3d		006
MCF-10A	10	15000	PET	0.4	0.3	/	5 % horse serum	full_growth_medium	16	2A	292	NA	0	2020-07-24	MCF-10A P10 15 000 cells/cm^2 PET (0.4 micron, 0.3 cm^2) full growth medium	2-3d		006
MCF-10A	10	15000	PET	0.4	0.3	/	5 % horse serum	full_growth_medium	16	2B	288	NA	0	2020-07-24	MCF-10A P10 15 000 cells/cm^2 PET (0.4 micron, 0.3 cm^2) full growth medium	2-3d		006
MCF-10A	10	15000	PET	0.4	0.3	/	5 % horse serum	full_growth_medium	16	2B	278	NA	0	2020-07-24	MCF-10A P10 15 000 cells/cm^2 PET (0.4 micron, 0.3 cm^2) full growth medium	2-3d		006
MCF-10A	10	15000	PET	0.4	0.3	/	5 % horse serum	full_growth_medium	16	2B	295	NA	0	2020-07-24	MCF-10A P10 15 000 cells/cm^2 PET (0.4 micron, 0.3 cm^2) full growth medium	2-3d		006
MCF-10A	10	15000	PET	0.4	0.3	/	5 % horse serum	full_growth_medium	16	2C	285	NA	0	2020-07-24	MCF-10A P10 15 000 cells/cm^2 PET (0.4 micron, 0.3 cm^2) full growth medium	2-3d		006
MCF-10A	10	15000	PET	0.4	0.3	/	5 % horse serum	full_growth_medium	16	2C	290	NA	0	2020-07-24	MCF-10A P10 15 000 cells/cm^2 PET (0.4 micron, 0.3 cm^2) full growth medium	2-3d		006
MCF-10A	10	15000	PET	0.4	0.3	/	5 % horse serum	full_growth_medium	16	2C	286	NA	0	2020-07-24	MCF-10A P10 15 000 cells/cm^2 PET (0.4 micron, 0.3 cm^2) full growth medium	2-3d		006
MCF-10A	10	15000	PET	0.4	0.3	/	5 % horse serum	full_growth_medium	19	2A	277	NA	0	2020-07-24	MCF-10A P10 15 000 cells/cm^2 PET (0.4 micron, 0.3 cm^2) full growth medium	2-3d		006
MCF-10A	10	15000	PET	0.4	0.3	/	5 % horse serum	full_growth_medium	19	2A	281	NA	0	2020-07-24	MCF-10A P10 15 000 cells/cm^2 PET (0.4 micron, 0.3 cm^2) full growth medium	2-3d		006
MCF-10A	10	15000	PET	0.4	0.3	/	5 % horse serum	full_growth_medium	19	2A	270	NA	0	2020-07-24	MCF-10A P10 15 000 cells/cm^2 PET (0.4 micron, 0.3 cm^2) full growth medium	2-3d		006
MCF-10A	10	15000	PET	0.4	0.3	/	5 % horse serum	full_growth_medium	19	2B	279	NA	0	2020-07-24	MCF-10A P10 15 000 cells/cm^2 PET (0.4 micron, 0.3 cm^2) full growth medium	2-3d		006
MCF-10A	10	15000	PET	0.4	0.3	/	5 % horse serum	full_growth_medium	19	2B	259	NA	0	2020-07-24	MCF-10A P10 15 000 cells/cm^2 PET (0.4 micron, 0.3 cm^2) full growth medium	2-3d		006
MCF-10A	10	15000	PET	0.4	0.3	/	5 % horse serum	full_growth_medium	19	2B	265	NA	0	2020-07-24	MCF-10A P10 15 000 cells/cm^2 PET (0.4 micron, 0.3 cm^2) full growth medium	2-3d		006
MCF-10A	10	15000	PET	0.4	0.3	/	5 % horse serum	full_growth_medium	19	2C	267	NA	0	2020-07-24	MCF-10A P10 15 000 cells/cm^2 PET (0.4 micron, 0.3 cm^2) full growth medium	2-3d		006
MCF-10A	10	15000	PET	0.4	0.3	/	5 % horse serum	full_growth_medium	19	2C	283	NA	0	2020-07-24	MCF-10A P10 15 000 cells/cm^2 PET (0.4 micron, 0.3 cm^2) full growth medium	2-3d		006
MCF-10A	10	15000	PET	0.4	0.3	/	5 % horse serum	full_growth_medium	19	2C	271	NA	0	2020-07-24	MCF-10A P10 15 000 cells/cm^2 PET (0.4 micron, 0.3 cm^2) full growth medium	2-3d		006
MCF-10A	10	100000	PET	3	0.3	/	5 % horse serum	full_growth_medium	2	3A	194	NA	0	2020-07-24	MCF-10A P10 100 000 cells/cm^2 PET (3.0 micron, 0.3 cm^2) full growth medium	2-3d		007
MCF-10A	10	100000	PET	3	0.3	/	5 % horse serum	full_growth_medium	2	3A	195	NA	0	2020-07-24	MCF-10A P10 100 000 cells/cm^2 PET (3.0 micron, 0.3 cm^2) full growth medium	2-3d		007
MCF-10A	10	100000	PET	3	0.3	/	5 % horse serum	full_growth_medium	2	3A	201	NA	0	2020-07-24	MCF-10A P10 100 000 cells/cm^2 PET (3.0 micron, 0.3 cm^2) full growth medium	2-3d		007
MCF-10A	10	100000	PET	3	0.3	/	5 % horse serum	full_growth_medium	2	3B	200	NA	0	2020-07-24	MCF-10A P10 100 000 cells/cm^2 PET (3.0 micron, 0.3 cm^2) full growth medium	2-3d		007
MCF-10A	10	100000	PET	3	0.3	/	5 % horse serum	full_growth_medium	2	3B	199	NA	0	2020-07-24	MCF-10A P10 100 000 cells/cm^2 PET (3.0 micron, 0.3 cm^2) full growth medium	2-3d		007
MCF-10A	10	100000	PET	3	0.3	/	5 % horse serum	full_growth_medium	2	3B	208	NA	0	2020-07-24	MCF-10A P10 100 000 cells/cm^2 PET (3.0 micron, 0.3 cm^2) full growth medium	2-3d		007
MCF-10A	10	100000	PET	3	0.3	/	5 % horse serum	full_growth_medium	2	3C	209	NA	0	2020-07-24	MCF-10A P10 100 000 cells/cm^2 PET (3.0 micron, 0.3 cm^2) full growth medium	2-3d		007
MCF-10A	10	100000	PET	3	0.3	/	5 % horse serum	full_growth_medium	2	3C	195	NA	0	2020-07-24	MCF-10A P10 100 000 cells/cm^2 PET (3.0 micron, 0.3 cm^2) full growth medium	2-3d		007
MCF-10A	10	100000	PET	3	0.3	/	5 % horse serum	full_growth_medium	2	3C	202	NA	0	2020-07-24	MCF-10A P10 100 000 cells/cm^2 PET (3.0 micron, 0.3 cm^2) full growth medium	2-3d		007
MCF-10A	10	100000	PET	3	0.3	/	5 % horse serum	full_growth_medium	5	3A	223	NA	0	2020-07-24	MCF-10A P10 100 000 cells/cm^2 PET (3.0 micron, 0.3 cm^2) full growth medium	2-3d		007
MCF-10A	10	100000	PET	3	0.3	/	5 % horse serum	full_growth_medium	5	3A	220	NA	0	2020-07-24	MCF-10A P10 100 000 cells/cm^2 PET (3.0 micron, 0.3 cm^2) full growth medium	2-3d		007
MCF-10A	10	100000	PET	3	0.3	/	5 % horse serum	full_growth_medium	5	3A	215	NA	0	2020-07-24	MCF-10A P10 100 000 cells/cm^2 PET (3.0 micron, 0.3 cm^2) full growth medium	2-3d		007
MCF-10A	10	100000	PET	3	0.3	/	5 % horse serum	full_growth_medium	5	3B	216	NA	0	2020-07-24	MCF-10A P10 100 000 cells/cm^2 PET (3.0 micron, 0.3 cm^2) full growth medium	2-3d		007
MCF-10A	10	100000	PET	3	0.3	/	5 % horse serum	full_growth_medium	5	3B	221	NA	0	2020-07-24	MCF-10A P10 100 000 cells/cm^2 PET (3.0 micron, 0.3 cm^2) full growth medium	2-3d		007
MCF-10A	10	100000	PET	3	0.3	/	5 % horse serum	full_growth_medium	5	3B	225	NA	0	2020-07-24	MCF-10A P10 100 000 cells/cm^2 PET (3.0 micron, 0.3 cm^2) full growth medium	2-3d		007
MCF-10A	10	100000	PET	3	0.3	/	5 % horse serum	full_growth_medium	5	3C	225	NA	0	2020-07-24	MCF-10A P10 100 000 cells/cm^2 PET (3.0 micron, 0.3 cm^2) full growth medium	2-3d		007
MCF-10A	10	100000	PET	3	0.3	/	5 % horse serum	full_growth_medium	5	3C	228	NA	0	2020-07-24	MCF-10A P10 100 000 cells/cm^2 PET (3.0 micron, 0.3 cm^2) full growth medium	2-3d		007
MCF-10A	10	100000	PET	3	0.3	/	5 % horse serum	full_growth_medium	5	3C	225	NA	0	2020-07-24	MCF-10A P10 100 000 cells/cm^2 PET (3.0 micron, 0.3 cm^2) full growth medium	2-3d		007
MCF-10A	10	100000	PET	3	0.3	/	5 % horse serum	full_growth_medium	7	3A	225	NA	0	2020-07-24	MCF-10A P10 100 000 cells/cm^2 PET (3.0 micron, 0.3 cm^2) full growth medium	2-3d		007
MCF-10A	10	100000	PET	3	0.3	/	5 % horse serum	full_growth_medium	7	3A	231	NA	0	2020-07-24	MCF-10A P10 100 000 cells/cm^2 PET (3.0 micron, 0.3 cm^2) full growth medium	2-3d		007
MCF-10A	10	100000	PET	3	0.3	/	5 % horse serum	full_growth_medium	7	3A	229	NA	0	2020-07-24	MCF-10A P10 100 000 cells/cm^2 PET (3.0 micron, 0.3 cm^2) full growth medium	2-3d		007
MCF-10A	10	100000	PET	3	0.3	/	5 % horse serum	full_growth_medium	7	3B	233	NA	0	2020-07-24	MCF-10A P10 100 000 cells/cm^2 PET (3.0 micron, 0.3 cm^2) full growth medium	2-3d		007
MCF-10A	10	100000	PET	3	0.3	/	5 % horse serum	full_growth_medium	7	3B	237	NA	0	2020-07-24	MCF-10A P10 100 000 cells/cm^2 PET (3.0 micron, 0.3 cm^2) full growth medium	2-3d		007
MCF-10A	10	100000	PET	3	0.3	/	5 % horse serum	full_growth_medium	7	3B	242	NA	0	2020-07-24	MCF-10A P10 100 000 cells/cm^2 PET (3.0 micron, 0.3 cm^2) full growth medium	2-3d		007
MCF-10A	10	100000	PET	3	0.3	/	5 % horse serum	full_growth_medium	7	3C	237	NA	0	2020-07-24	MCF-10A P10 100 000 cells/cm^2 PET (3.0 micron, 0.3 cm^2) full growth medium	2-3d		007
MCF-10A	10	100000	PET	3	0.3	/	5 % horse serum	full_growth_medium	7	3C	244	NA	0	2020-07-24	MCF-10A P10 100 000 cells/cm^2 PET (3.0 micron, 0.3 cm^2) full growth medium	2-3d		007
MCF-10A	10	100000	PET	3	0.3	/	5 % horse serum	full_growth_medium	7	3C	239	NA	0	2020-07-24	MCF-10A P10 100 000 cells/cm^2 PET (3.0 micron, 0.3 cm^2) full growth medium	2-3d		007
MCF-10A	10	100000	PET	3	0.3	/	5 % horse serum	full_growth_medium	9	3A	228	NA	0	2020-07-24	MCF-10A P10 100 000 cells/cm^2 PET (3.0 micron, 0.3 cm^2) full growth medium	2-3d		007
MCF-10A	10	100000	PET	3	0.3	/	5 % horse serum	full_growth_medium	9	3A	228	NA	0	2020-07-24	MCF-10A P10 100 000 cells/cm^2 PET (3.0 micron, 0.3 cm^2) full growth medium	2-3d		007
MCF-10A	10	100000	PET	3	0.3	/	5 % horse serum	full_growth_medium	9	3A	227	NA	0	2020-07-24	MCF-10A P10 100 000 cells/cm^2 PET (3.0 micron, 0.3 cm^2) full growth medium	2-3d		007
MCF-10A	10	100000	PET	3	0.3	/	5 % horse serum	full_growth_medium	9	3B	225	NA	0	2020-07-24	MCF-10A P10 100 000 cells/cm^2 PET (3.0 micron, 0.3 cm^2) full growth medium	2-3d		007
MCF-10A	10	100000	PET	3	0.3	/	5 % horse serum	full_growth_medium	9	3B	228	NA	0	2020-07-24	MCF-10A P10 100 000 cells/cm^2 PET (3.0 micron, 0.3 cm^2) full growth medium	2-3d		007
MCF-10A	10	100000	PET	3	0.3	/	5 % horse serum	full_growth_medium	9	3B	229	NA	0	2020-07-24	MCF-10A P10 100 000 cells/cm^2 PET (3.0 micron, 0.3 cm^2) full growth medium	2-3d		007
MCF-10A	10	100000	PET	3	0.3	/	5 % horse serum	full_growth_medium	9	3C	240	NA	0	2020-07-24	MCF-10A P10 100 000 cells/cm^2 PET (3.0 micron, 0.3 cm^2) full growth medium	2-3d		007
MCF-10A	10	100000	PET	3	0.3	/	5 % horse serum	full_growth_medium	9	3C	230	NA	0	2020-07-24	MCF-10A P10 100 000 cells/cm^2 PET (3.0 micron, 0.3 cm^2) full growth medium	2-3d		007
MCF-10A	10	100000	PET	3	0.3	/	5 % horse serum	full_growth_medium	9	3C	234	NA	0	2020-07-24	MCF-10A P10 100 000 cells/cm^2 PET (3.0 micron, 0.3 cm^2) full growth medium	2-3d		007
MCF-10A	10	100000	PET	3	0.3	/	5 % horse serum	full_growth_medium	12	3A	247	NA	0	2020-07-24	MCF-10A P10 100 000 cells/cm^2 PET (3.0 micron, 0.3 cm^2) full growth medium	2-3d		007
MCF-10A	10	100000	PET	3	0.3	/	5 % horse serum	full_growth_medium	12	3A	246	NA	0	2020-07-24	MCF-10A P10 100 000 cells/cm^2 PET (3.0 micron, 0.3 cm^2) full growth medium	2-3d		007
MCF-10A	10	100000	PET	3	0.3	/	5 % horse serum	full_growth_medium	12	3A	249	NA	0	2020-07-24	MCF-10A P10 100 000 cells/cm^2 PET (3.0 micron, 0.3 cm^2) full growth medium	2-3d		007
MCF-10A	10	100000	PET	3	0.3	/	5 % horse serum	full_growth_medium	12	3B	261	NA	0	2020-07-24	MCF-10A P10 100 000 cells/cm^2 PET (3.0 micron, 0.3 cm^2) full growth medium	2-3d		007
MCF-10A	10	100000	PET	3	0.3	/	5 % horse serum	full_growth_medium	12	3B	244	NA	0	2020-07-24	MCF-10A P10 100 000 cells/cm^2 PET (3.0 micron, 0.3 cm^2) full growth medium	2-3d		007
MCF-10A	10	100000	PET	3	0.3	/	5 % horse serum	full_growth_medium	12	3B	246	NA	0	2020-07-24	MCF-10A P10 100 000 cells/cm^2 PET (3.0 micron, 0.3 cm^2) full growth medium	2-3d		007
MCF-10A	10	100000	PET	3	0.3	/	5 % horse serum	full_growth_medium	12	3C	256	NA	0	2020-07-24	MCF-10A P10 100 000 cells/cm^2 PET (3.0 micron, 0.3 cm^2) full growth medium	2-3d		007
MCF-10A	10	100000	PET	3	0.3	/	5 % horse serum	full_growth_medium	12	3C	253	NA	0	2020-07-24	MCF-10A P10 100 000 cells/cm^2 PET (3.0 micron, 0.3 cm^2) full growth medium	2-3d		007
MCF-10A	10	100000	PET	3	0.3	/	5 % horse serum	full_growth_medium	12	3C	256	NA	0	2020-07-24	MCF-10A P10 100 000 cells/cm^2 PET (3.0 micron, 0.3 cm^2) full growth medium	2-3d		007
MCF-10A	10	100000	PET	3	0.3	/	5 % horse serum	full_growth_medium	14	3A	234	NA	0	2020-07-24	MCF-10A P10 100 000 cells/cm^2 PET (3.0 micron, 0.3 cm^2) full growth medium	2-3d		007
MCF-10A	10	100000	PET	3	0.3	/	5 % horse serum	full_growth_medium	14	3A	238	NA	0	2020-07-24	MCF-10A P10 100 000 cells/cm^2 PET (3.0 micron, 0.3 cm^2) full growth medium	2-3d		007
MCF-10A	10	100000	PET	3	0.3	/	5 % horse serum	full_growth_medium	14	3A	234	NA	0	2020-07-24	MCF-10A P10 100 000 cells/cm^2 PET (3.0 micron, 0.3 cm^2) full growth medium	2-3d		007
MCF-10A	10	100000	PET	3	0.3	/	5 % horse serum	full_growth_medium	14	3B	228	NA	0	2020-07-24	MCF-10A P10 100 000 cells/cm^2 PET (3.0 micron, 0.3 cm^2) full growth medium	2-3d		007
MCF-10A	10	100000	PET	3	0.3	/	5 % horse serum	full_growth_medium	14	3B	229	NA	0	2020-07-24	MCF-10A P10 100 000 cells/cm^2 PET (3.0 micron, 0.3 cm^2) full growth medium	2-3d		007
MCF-10A	10	100000	PET	3	0.3	/	5 % horse serum	full_growth_medium	14	3B	240	NA	0	2020-07-24	MCF-10A P10 100 000 cells/cm^2 PET (3.0 micron, 0.3 cm^2) full growth medium	2-3d		007
MCF-10A	10	100000	PET	3	0.3	/	5 % horse serum	full_growth_medium	14	3C	238	NA	0	2020-07-24	MCF-10A P10 100 000 cells/cm^2 PET (3.0 micron, 0.3 cm^2) full growth medium	2-3d		007
MCF-10A	10	100000	PET	3	0.3	/	5 % horse serum	full_growth_medium	14	3C	246	NA	0	2020-07-24	MCF-10A P10 100 000 cells/cm^2 PET (3.0 micron, 0.3 cm^2) full growth medium	2-3d		007
MCF-10A	10	100000	PET	3	0.3	/	5 % horse serum	full_growth_medium	14	3C	242	NA	0	2020-07-24	MCF-10A P10 100 000 cells/cm^2 PET (3.0 micron, 0.3 cm^2) full growth medium	2-3d		007
MCF-10A	10	100000	PET	3	0.3	/	5 % horse serum	full_growth_medium	16	3A	245	NA	0	2020-07-24	MCF-10A P10 100 000 cells/cm^2 PET (3.0 micron, 0.3 cm^2) full growth medium	2-3d		007
MCF-10A	10	100000	PET	3	0.3	/	5 % horse serum	full_growth_medium	16	3A	244	NA	0	2020-07-24	MCF-10A P10 100 000 cells/cm^2 PET (3.0 micron, 0.3 cm^2) full growth medium	2-3d		007
MCF-10A	10	100000	PET	3	0.3	/	5 % horse serum	full_growth_medium	16	3A	244	NA	0	2020-07-24	MCF-10A P10 100 000 cells/cm^2 PET (3.0 micron, 0.3 cm^2) full growth medium	2-3d		007
MCF-10A	10	100000	PET	3	0.3	/	5 % horse serum	full_growth_medium	16	3B	248	NA	0	2020-07-24	MCF-10A P10 100 000 cells/cm^2 PET (3.0 micron, 0.3 cm^2) full growth medium	2-3d		007
MCF-10A	10	100000	PET	3	0.3	/	5 % horse serum	full_growth_medium	16	3B	250	NA	0	2020-07-24	MCF-10A P10 100 000 cells/cm^2 PET (3.0 micron, 0.3 cm^2) full growth medium	2-3d		007
MCF-10A	10	100000	PET	3	0.3	/	5 % horse serum	full_growth_medium	16	3B	245	NA	0	2020-07-24	MCF-10A P10 100 000 cells/cm^2 PET (3.0 micron, 0.3 cm^2) full growth medium	2-3d		007
MCF-10A	10	100000	PET	3	0.3	/	5 % horse serum	full_growth_medium	16	3C	264	NA	0	2020-07-24	MCF-10A P10 100 000 cells/cm^2 PET (3.0 micron, 0.3 cm^2) full growth medium	2-3d		007
MCF-10A	10	100000	PET	3	0.3	/	5 % horse serum	full_growth_medium	16	3C	259	NA	0	2020-07-24	MCF-10A P10 100 000 cells/cm^2 PET (3.0 micron, 0.3 cm^2) full growth medium	2-3d		007
MCF-10A	10	100000	PET	3	0.3	/	5 % horse serum	full_growth_medium	16	3C	247	NA	0	2020-07-24	MCF-10A P10 100 000 cells/cm^2 PET (3.0 micron, 0.3 cm^2) full growth medium	2-3d		007
MCF-10A	10	100000	PET	3	0.3	/	5 % horse serum	full_growth_medium	19	3A	235	NA	0	2020-07-24	MCF-10A P10 100 000 cells/cm^2 PET (3.0 micron, 0.3 cm^2) full growth medium	2-3d		007
MCF-10A	10	100000	PET	3	0.3	/	5 % horse serum	full_growth_medium	19	3A	233	NA	0	2020-07-24	MCF-10A P10 100 000 cells/cm^2 PET (3.0 micron, 0.3 cm^2) full growth medium	2-3d		007
MCF-10A	10	100000	PET	3	0.3	/	5 % horse serum	full_growth_medium	19	3A	213	NA	0	2020-07-24	MCF-10A P10 100 000 cells/cm^2 PET (3.0 micron, 0.3 cm^2) full growth medium	2-3d		007
MCF-10A	10	100000	PET	3	0.3	/	5 % horse serum	full_growth_medium	19	3B	226	NA	0	2020-07-24	MCF-10A P10 100 000 cells/cm^2 PET (3.0 micron, 0.3 cm^2) full growth medium	2-3d		007
MCF-10A	10	100000	PET	3	0.3	/	5 % horse serum	full_growth_medium	19	3B	227	NA	0	2020-07-24	MCF-10A P10 100 000 cells/cm^2 PET (3.0 micron, 0.3 cm^2) full growth medium	2-3d		007
MCF-10A	10	100000	PET	3	0.3	/	5 % horse serum	full_growth_medium	19	3B	219	NA	0	2020-07-24	MCF-10A P10 100 000 cells/cm^2 PET (3.0 micron, 0.3 cm^2) full growth medium	2-3d		007
MCF-10A	10	100000	PET	3	0.3	/	5 % horse serum	full_growth_medium	19	3C	216	NA	0	2020-07-24	MCF-10A P10 100 000 cells/cm^2 PET (3.0 micron, 0.3 cm^2) full growth medium	2-3d		007
MCF-10A	10	100000	PET	3	0.3	/	5 % horse serum	full_growth_medium	19	3C	215	NA	0	2020-07-24	MCF-10A P10 100 000 cells/cm^2 PET (3.0 micron, 0.3 cm^2) full growth medium	2-3d		007
MCF-10A	10	100000	PET	3	0.3	/	5 % horse serum	full_growth_medium	19	3C	228	NA	0	2020-07-24	MCF-10A P10 100 000 cells/cm^2 PET (3.0 micron, 0.3 cm^2) full growth medium	2-3d		007
MCF-10A	10	200000	PET	3	0.3	/	5 % horse serum	full_growth_medium	2	4A	213	NA	0	2020-07-24	MCF-10A P10 200 000 cells/cm^2 PET (3.0 micron, 0.3 cm^2) full growth medium	2-3d		007
MCF-10A	10	200000	PET	3	0.3	/	5 % horse serum	full_growth_medium	2	4A	222	NA	0	2020-07-24	MCF-10A P10 200 000 cells/cm^2 PET (3.0 micron, 0.3 cm^2) full growth medium	2-3d		007
MCF-10A	10	200000	PET	3	0.3	/	5 % horse serum	full_growth_medium	2	4A	218	NA	0	2020-07-24	MCF-10A P10 200 000 cells/cm^2 PET (3.0 micron, 0.3 cm^2) full growth medium	2-3d		007
MCF-10A	10	200000	PET	3	0.3	/	5 % horse serum	full_growth_medium	2	4B	206	NA	0	2020-07-24	MCF-10A P10 200 000 cells/cm^2 PET (3.0 micron, 0.3 cm^2) full growth medium	2-3d		007
MCF-10A	10	200000	PET	3	0.3	/	5 % horse serum	full_growth_medium	2	4B	211	NA	0	2020-07-24	MCF-10A P10 200 000 cells/cm^2 PET (3.0 micron, 0.3 cm^2) full growth medium	2-3d		007
MCF-10A	10	200000	PET	3	0.3	/	5 % horse serum	full_growth_medium	2	4B	212	NA	0	2020-07-24	MCF-10A P10 200 000 cells/cm^2 PET (3.0 micron, 0.3 cm^2) full growth medium	2-3d		007
MCF-10A	10	200000	PET	3	0.3	/	5 % horse serum	full_growth_medium	2	4C	218	NA	0	2020-07-24	MCF-10A P10 200 000 cells/cm^2 PET (3.0 micron, 0.3 cm^2) full growth medium	2-3d		007
MCF-10A	10	200000	PET	3	0.3	/	5 % horse serum	full_growth_medium	2	4C	223	NA	0	2020-07-24	MCF-10A P10 200 000 cells/cm^2 PET (3.0 micron, 0.3 cm^2) full growth medium	2-3d		007
MCF-10A	10	200000	PET	3	0.3	/	5 % horse serum	full_growth_medium	2	4C	220	NA	0	2020-07-24	MCF-10A P10 200 000 cells/cm^2 PET (3.0 micron, 0.3 cm^2) full growth medium	2-3d		007
MCF-10A	10	200000	PET	3	0.3	/	5 % horse serum	full_growth_medium	5	4A	221	NA	0	2020-07-24	MCF-10A P10 200 000 cells/cm^2 PET (3.0 micron, 0.3 cm^2) full growth medium	2-3d		007
MCF-10A	10	200000	PET	3	0.3	/	5 % horse serum	full_growth_medium	5	4A	225	NA	0	2020-07-24	MCF-10A P10 200 000 cells/cm^2 PET (3.0 micron, 0.3 cm^2) full growth medium	2-3d		007
MCF-10A	10	200000	PET	3	0.3	/	5 % horse serum	full_growth_medium	5	4A	232	NA	0	2020-07-24	MCF-10A P10 200 000 cells/cm^2 PET (3.0 micron, 0.3 cm^2) full growth medium	2-3d		007
MCF-10A	10	200000	PET	3	0.3	/	5 % horse serum	full_growth_medium	5	4B	220	NA	0	2020-07-24	MCF-10A P10 200 000 cells/cm^2 PET (3.0 micron, 0.3 cm^2) full growth medium	2-3d		007
MCF-10A	10	200000	PET	3	0.3	/	5 % horse serum	full_growth_medium	5	4B	212	NA	0	2020-07-24	MCF-10A P10 200 000 cells/cm^2 PET (3.0 micron, 0.3 cm^2) full growth medium	2-3d		007
MCF-10A	10	200000	PET	3	0.3	/	5 % horse serum	full_growth_medium	5	4B	226	NA	0	2020-07-24	MCF-10A P10 200 000 cells/cm^2 PET (3.0 micron, 0.3 cm^2) full growth medium	2-3d		007
MCF-10A	10	200000	PET	3	0.3	/	5 % horse serum	full_growth_medium	5	4C	231	NA	0	2020-07-24	MCF-10A P10 200 000 cells/cm^2 PET (3.0 micron, 0.3 cm^2) full growth medium	2-3d		007
MCF-10A	10	200000	PET	3	0.3	/	5 % horse serum	full_growth_medium	5	4C	232	NA	0	2020-07-24	MCF-10A P10 200 000 cells/cm^2 PET (3.0 micron, 0.3 cm^2) full growth medium	2-3d		007
MCF-10A	10	200000	PET	3	0.3	/	5 % horse serum	full_growth_medium	5	4C	238	NA	0	2020-07-24	MCF-10A P10 200 000 cells/cm^2 PET (3.0 micron, 0.3 cm^2) full growth medium	2-3d		007
MCF-10A	10	200000	PET	3	0.3	/	5 % horse serum	full_growth_medium	7	4A	236	NA	0	2020-07-24	MCF-10A P10 200 000 cells/cm^2 PET (3.0 micron, 0.3 cm^2) full growth medium	2-3d		007
MCF-10A	10	200000	PET	3	0.3	/	5 % horse serum	full_growth_medium	7	4A	233	NA	0	2020-07-24	MCF-10A P10 200 000 cells/cm^2 PET (3.0 micron, 0.3 cm^2) full growth medium	2-3d		007
MCF-10A	10	200000	PET	3	0.3	/	5 % horse serum	full_growth_medium	7	4A	237	NA	0	2020-07-24	MCF-10A P10 200 000 cells/cm^2 PET (3.0 micron, 0.3 cm^2) full growth medium	2-3d		007
MCF-10A	10	200000	PET	3	0.3	/	5 % horse serum	full_growth_medium	7	4B	240	NA	0	2020-07-24	MCF-10A P10 200 000 cells/cm^2 PET (3.0 micron, 0.3 cm^2) full growth medium	2-3d		007
MCF-10A	10	200000	PET	3	0.3	/	5 % horse serum	full_growth_medium	7	4B	250	NA	0	2020-07-24	MCF-10A P10 200 000 cells/cm^2 PET (3.0 micron, 0.3 cm^2) full growth medium	2-3d		007
MCF-10A	10	200000	PET	3	0.3	/	5 % horse serum	full_growth_medium	7	4B	228	NA	0	2020-07-24	MCF-10A P10 200 000 cells/cm^2 PET (3.0 micron, 0.3 cm^2) full growth medium	2-3d		007
MCF-10A	10	200000	PET	3	0.3	/	5 % horse serum	full_growth_medium	7	4C	238	NA	0	2020-07-24	MCF-10A P10 200 000 cells/cm^2 PET (3.0 micron, 0.3 cm^2) full growth medium	2-3d		007
MCF-10A	10	200000	PET	3	0.3	/	5 % horse serum	full_growth_medium	7	4C	236	NA	0	2020-07-24	MCF-10A P10 200 000 cells/cm^2 PET (3.0 micron, 0.3 cm^2) full growth medium	2-3d		007
MCF-10A	10	200000	PET	3	0.3	/	5 % horse serum	full_growth_medium	7	4C	239	NA	0	2020-07-24	MCF-10A P10 200 000 cells/cm^2 PET (3.0 micron, 0.3 cm^2) full growth medium	2-3d		007
MCF-10A	10	200000	PET	3	0.3	/	5 % horse serum	full_growth_medium	9	4A	240	NA	0	2020-07-24	MCF-10A P10 200 000 cells/cm^2 PET (3.0 micron, 0.3 cm^2) full growth medium	2-3d		007
MCF-10A	10	200000	PET	3	0.3	/	5 % horse serum	full_growth_medium	9	4A	243	NA	0	2020-07-24	MCF-10A P10 200 000 cells/cm^2 PET (3.0 micron, 0.3 cm^2) full growth medium	2-3d		007
MCF-10A	10	200000	PET	3	0.3	/	5 % horse serum	full_growth_medium	9	4A	237	NA	0	2020-07-24	MCF-10A P10 200 000 cells/cm^2 PET (3.0 micron, 0.3 cm^2) full growth medium	2-3d		007
MCF-10A	10	200000	PET	3	0.3	/	5 % horse serum	full_growth_medium	9	4B	243	NA	0	2020-07-24	MCF-10A P10 200 000 cells/cm^2 PET (3.0 micron, 0.3 cm^2) full growth medium	2-3d		007
MCF-10A	10	200000	PET	3	0.3	/	5 % horse serum	full_growth_medium	9	4B	251	NA	0	2020-07-24	MCF-10A P10 200 000 cells/cm^2 PET (3.0 micron, 0.3 cm^2) full growth medium	2-3d		007
MCF-10A	10	200000	PET	3	0.3	/	5 % horse serum	full_growth_medium	9	4B	235	NA	0	2020-07-24	MCF-10A P10 200 000 cells/cm^2 PET (3.0 micron, 0.3 cm^2) full growth medium	2-3d		007
MCF-10A	10	200000	PET	3	0.3	/	5 % horse serum	full_growth_medium	9	4C	245	NA	0	2020-07-24	MCF-10A P10 200 000 cells/cm^2 PET (3.0 micron, 0.3 cm^2) full growth medium	2-3d		007
MCF-10A	10	200000	PET	3	0.3	/	5 % horse serum	full_growth_medium	9	4C	254	NA	0	2020-07-24	MCF-10A P10 200 000 cells/cm^2 PET (3.0 micron, 0.3 cm^2) full growth medium	2-3d		007
MCF-10A	10	200000	PET	3	0.3	/	5 % horse serum	full_growth_medium	9	4C	250	NA	0	2020-07-24	MCF-10A P10 200 000 cells/cm^2 PET (3.0 micron, 0.3 cm^2) full growth medium	2-3d		007
MCF-10A	10	200000	PET	3	0.3	/	5 % horse serum	full_growth_medium	12	4A	252	NA	0	2020-07-24	MCF-10A P10 200 000 cells/cm^2 PET (3.0 micron, 0.3 cm^2) full growth medium	2-3d		007
MCF-10A	10	200000	PET	3	0.3	/	5 % horse serum	full_growth_medium	12	4A	237	NA	0	2020-07-24	MCF-10A P10 200 000 cells/cm^2 PET (3.0 micron, 0.3 cm^2) full growth medium	2-3d		007
MCF-10A	10	200000	PET	3	0.3	/	5 % horse serum	full_growth_medium	12	4A	252	NA	0	2020-07-24	MCF-10A P10 200 000 cells/cm^2 PET (3.0 micron, 0.3 cm^2) full growth medium	2-3d		007
MCF-10A	10	200000	PET	3	0.3	/	5 % horse serum	full_growth_medium	12	4B	258	NA	0	2020-07-24	MCF-10A P10 200 000 cells/cm^2 PET (3.0 micron, 0.3 cm^2) full growth medium	2-3d		007
MCF-10A	10	200000	PET	3	0.3	/	5 % horse serum	full_growth_medium	12	4B	247	NA	0	2020-07-24	MCF-10A P10 200 000 cells/cm^2 PET (3.0 micron, 0.3 cm^2) full growth medium	2-3d		007
MCF-10A	10	200000	PET	3	0.3	/	5 % horse serum	full_growth_medium	12	4B	240	NA	0	2020-07-24	MCF-10A P10 200 000 cells/cm^2 PET (3.0 micron, 0.3 cm^2) full growth medium	2-3d		007
MCF-10A	10	200000	PET	3	0.3	/	5 % horse serum	full_growth_medium	12	4C	256	NA	0	2020-07-24	MCF-10A P10 200 000 cells/cm^2 PET (3.0 micron, 0.3 cm^2) full growth medium	2-3d		007
MCF-10A	10	200000	PET	3	0.3	/	5 % horse serum	full_growth_medium	12	4C	247	NA	0	2020-07-24	MCF-10A P10 200 000 cells/cm^2 PET (3.0 micron, 0.3 cm^2) full growth medium	2-3d		007
MCF-10A	10	200000	PET	3	0.3	/	5 % horse serum	full_growth_medium	12	4C	251	NA	0	2020-07-24	MCF-10A P10 200 000 cells/cm^2 PET (3.0 micron, 0.3 cm^2) full growth medium	2-3d		007
MCF-10A	10	200000	PET	3	0.3	/	5 % horse serum	full_growth_medium	14	4A	250	NA	0	2020-07-24	MCF-10A P10 200 000 cells/cm^2 PET (3.0 micron, 0.3 cm^2) full growth medium	2-3d		007
MCF-10A	10	200000	PET	3	0.3	/	5 % horse serum	full_growth_medium	14	4A	252	NA	0	2020-07-24	MCF-10A P10 200 000 cells/cm^2 PET (3.0 micron, 0.3 cm^2) full growth medium	2-3d		007
MCF-10A	10	200000	PET	3	0.3	/	5 % horse serum	full_growth_medium	14	4A	251	NA	0	2020-07-24	MCF-10A P10 200 000 cells/cm^2 PET (3.0 micron, 0.3 cm^2) full growth medium	2-3d		007
MCF-10A	10	200000	PET	3	0.3	/	5 % horse serum	full_growth_medium	14	4B	244	NA	0	2020-07-24	MCF-10A P10 200 000 cells/cm^2 PET (3.0 micron, 0.3 cm^2) full growth medium	2-3d		007
MCF-10A	10	200000	PET	3	0.3	/	5 % horse serum	full_growth_medium	14	4B	237	NA	0	2020-07-24	MCF-10A P10 200 000 cells/cm^2 PET (3.0 micron, 0.3 cm^2) full growth medium	2-3d		007
MCF-10A	10	200000	PET	3	0.3	/	5 % horse serum	full_growth_medium	14	4B	245	NA	0	2020-07-24	MCF-10A P10 200 000 cells/cm^2 PET (3.0 micron, 0.3 cm^2) full growth medium	2-3d		007
MCF-10A	10	200000	PET	3	0.3	/	5 % horse serum	full_growth_medium	14	4C	249	NA	0	2020-07-24	MCF-10A P10 200 000 cells/cm^2 PET (3.0 micron, 0.3 cm^2) full growth medium	2-3d		007
MCF-10A	10	200000	PET	3	0.3	/	5 % horse serum	full_growth_medium	14	4C	242	NA	0	2020-07-24	MCF-10A P10 200 000 cells/cm^2 PET (3.0 micron, 0.3 cm^2) full growth medium	2-3d		007
MCF-10A	10	200000	PET	3	0.3	/	5 % horse serum	full_growth_medium	14	4C	252	NA	0	2020-07-24	MCF-10A P10 200 000 cells/cm^2 PET (3.0 micron, 0.3 cm^2) full growth medium	2-3d		007
MCF-10A	10	200000	PET	3	0.3	/	5 % horse serum	full_growth_medium	16	4A	263	NA	0	2020-07-24	MCF-10A P10 200 000 cells/cm^2 PET (3.0 micron, 0.3 cm^2) full growth medium	2-3d		007
MCF-10A	10	200000	PET	3	0.3	/	5 % horse serum	full_growth_medium	16	4A	272	NA	0	2020-07-24	MCF-10A P10 200 000 cells/cm^2 PET (3.0 micron, 0.3 cm^2) full growth medium	2-3d		007
MCF-10A	10	200000	PET	3	0.3	/	5 % horse serum	full_growth_medium	16	4A	251	NA	0	2020-07-24	MCF-10A P10 200 000 cells/cm^2 PET (3.0 micron, 0.3 cm^2) full growth medium	2-3d		007
MCF-10A	10	200000	PET	3	0.3	/	5 % horse serum	full_growth_medium	16	4B	266	NA	0	2020-07-24	MCF-10A P10 200 000 cells/cm^2 PET (3.0 micron, 0.3 cm^2) full growth medium	2-3d		007
MCF-10A	10	200000	PET	3	0.3	/	5 % horse serum	full_growth_medium	16	4B	258	NA	0	2020-07-24	MCF-10A P10 200 000 cells/cm^2 PET (3.0 micron, 0.3 cm^2) full growth medium	2-3d		007
MCF-10A	10	200000	PET	3	0.3	/	5 % horse serum	full_growth_medium	16	4B	236	NA	0	2020-07-24	MCF-10A P10 200 000 cells/cm^2 PET (3.0 micron, 0.3 cm^2) full growth medium	2-3d		007
MCF-10A	10	200000	PET	3	0.3	/	5 % horse serum	full_growth_medium	16	4C	256	NA	0	2020-07-24	MCF-10A P10 200 000 cells/cm^2 PET (3.0 micron, 0.3 cm^2) full growth medium	2-3d		007
MCF-10A	10	200000	PET	3	0.3	/	5 % horse serum	full_growth_medium	16	4C	257	NA	0	2020-07-24	MCF-10A P10 200 000 cells/cm^2 PET (3.0 micron, 0.3 cm^2) full growth medium	2-3d		007
MCF-10A	10	200000	PET	3	0.3	/	5 % horse serum	full_growth_medium	16	4C	255	NA	0	2020-07-24	MCF-10A P10 200 000 cells/cm^2 PET (3.0 micron, 0.3 cm^2) full growth medium	2-3d		007
MCF-10A	10	200000	PET	3	0.3	/	5 % horse serum	full_growth_medium	19	4A	229	NA	0	2020-07-24	MCF-10A P10 200 000 cells/cm^2 PET (3.0 micron, 0.3 cm^2) full growth medium	2-3d		007
MCF-10A	10	200000	PET	3	0.3	/	5 % horse serum	full_growth_medium	19	4A	247	NA	0	2020-07-24	MCF-10A P10 200 000 cells/cm^2 PET (3.0 micron, 0.3 cm^2) full growth medium	2-3d		007
MCF-10A	10	200000	PET	3	0.3	/	5 % horse serum	full_growth_medium	19	4A	234	NA	0	2020-07-24	MCF-10A P10 200 000 cells/cm^2 PET (3.0 micron, 0.3 cm^2) full growth medium	2-3d		007
MCF-10A	10	200000	PET	3	0.3	/	5 % horse serum	full_growth_medium	19	4B	226	NA	0	2020-07-24	MCF-10A P10 200 000 cells/cm^2 PET (3.0 micron, 0.3 cm^2) full growth medium	2-3d		007
MCF-10A	10	200000	PET	3	0.3	/	5 % horse serum	full_growth_medium	19	4B	233	NA	0	2020-07-24	MCF-10A P10 200 000 cells/cm^2 PET (3.0 micron, 0.3 cm^2) full growth medium	2-3d		007
MCF-10A	10	200000	PET	3	0.3	/	5 % horse serum	full_growth_medium	19	4B	229	NA	0	2020-07-24	MCF-10A P10 200 000 cells/cm^2 PET (3.0 micron, 0.3 cm^2) full growth medium	2-3d		007
MCF-10A	10	200000	PET	3	0.3	/	5 % horse serum	full_growth_medium	19	4C	236	NA	0	2020-07-24	MCF-10A P10 200 000 cells/cm^2 PET (3.0 micron, 0.3 cm^2) full growth medium	2-3d		007
MCF-10A	10	200000	PET	3	0.3	/	5 % horse serum	full_growth_medium	19	4C	230	NA	0	2020-07-24	MCF-10A P10 200 000 cells/cm^2 PET (3.0 micron, 0.3 cm^2) full growth medium	2-3d		007
MCF-10A	10	200000	PET	3	0.3	/	5 % horse serum	full_growth_medium	19	4C	245	NA	0	2020-07-24	MCF-10A P10 200 000 cells/cm^2 PET (3.0 micron, 0.3 cm^2) full growth medium	2-3d		007
MCF-10A	10	0	PET	0.4	0.3	/	5 % horse serum	full_growth_medium	2	5A	249	NA	1	2020-07-24	MCF-10A P10 blank PET (0.4 micron, 0.3 cm^2) full growth medium	2-3d		006
MCF-10A	10	0	PET	0.4	0.3	/	5 % horse serum	full_growth_medium	2	5A	246	NA	1	2020-07-24	MCF-10A P10 blank PET (0.4 micron, 0.3 cm^2) full growth medium	2-3d		006
MCF-10A	10	0	PET	0.4	0.3	/	5 % horse serum	full_growth_medium	2	5A	252	NA	1	2020-07-24	MCF-10A P10 blank PET (0.4 micron, 0.3 cm^2) full growth medium	2-3d		006
MCF-10A	10	0	PET	0.4	0.3	/	5 % horse serum	full_growth_medium	2	5B	242	NA	1	2020-07-24	MCF-10A P10 blank PET (0.4 micron, 0.3 cm^2) full growth medium	2-3d		006
MCF-10A	10	0	PET	0.4	0.3	/	5 % horse serum	full_growth_medium	2	5B	245	NA	1	2020-07-24	MCF-10A P10 blank PET (0.4 micron, 0.3 cm^2) full growth medium	2-3d		006
MCF-10A	10	0	PET	0.4	0.3	/	5 % horse serum	full_growth_medium	2	5B	243	NA	1	2020-07-24	MCF-10A P10 blank PET (0.4 micron, 0.3 cm^2) full growth medium	2-3d		006
MCF-10A	10	0	PET	0.4	0.3	/	5 % horse serum	full_growth_medium	2	5C	249	NA	1	2020-07-24	MCF-10A P10 blank PET (0.4 micron, 0.3 cm^2) full growth medium	2-3d		006
MCF-10A	10	0	PET	0.4	0.3	/	5 % horse serum	full_growth_medium	2	5C	250	NA	1	2020-07-24	MCF-10A P10 blank PET (0.4 micron, 0.3 cm^2) full growth medium	2-3d		006
MCF-10A	10	0	PET	0.4	0.3	/	5 % horse serum	full_growth_medium	2	5C	247	NA	1	2020-07-24	MCF-10A P10 blank PET (0.4 micron, 0.3 cm^2) full growth medium	2-3d		006
MCF-10A	10	0	PET	0.4	0.3	/	5 % horse serum	full_growth_medium	5	5A	260	NA	1	2020-07-24	MCF-10A P10 blank PET (0.4 micron, 0.3 cm^2) full growth medium	2-3d		006
MCF-10A	10	0	PET	0.4	0.3	/	5 % horse serum	full_growth_medium	5	5A	258	NA	1	2020-07-24	MCF-10A P10 blank PET (0.4 micron, 0.3 cm^2) full growth medium	2-3d		006
MCF-10A	10	0	PET	0.4	0.3	/	5 % horse serum	full_growth_medium	5	5A	248	NA	1	2020-07-24	MCF-10A P10 blank PET (0.4 micron, 0.3 cm^2) full growth medium	2-3d		006
MCF-10A	10	0	PET	0.4	0.3	/	5 % horse serum	full_growth_medium	5	5B	254	NA	1	2020-07-24	MCF-10A P10 blank PET (0.4 micron, 0.3 cm^2) full growth medium	2-3d		006
MCF-10A	10	0	PET	0.4	0.3	/	5 % horse serum	full_growth_medium	5	5B	250	NA	1	2020-07-24	MCF-10A P10 blank PET (0.4 micron, 0.3 cm^2) full growth medium	2-3d		006
MCF-10A	10	0	PET	0.4	0.3	/	5 % horse serum	full_growth_medium	5	5B	250	NA	1	2020-07-24	MCF-10A P10 blank PET (0.4 micron, 0.3 cm^2) full growth medium	2-3d		006
MCF-10A	10	0	PET	0.4	0.3	/	5 % horse serum	full_growth_medium	5	5C	250	NA	1	2020-07-24	MCF-10A P10 blank PET (0.4 micron, 0.3 cm^2) full growth medium	2-3d		006
MCF-10A	10	0	PET	0.4	0.3	/	5 % horse serum	full_growth_medium	5	5C	247	NA	1	2020-07-24	MCF-10A P10 blank PET (0.4 micron, 0.3 cm^2) full growth medium	2-3d		006
MCF-10A	10	0	PET	0.4	0.3	/	5 % horse serum	full_growth_medium	5	5C	244	NA	1	2020-07-24	MCF-10A P10 blank PET (0.4 micron, 0.3 cm^2) full growth medium	2-3d		006
MCF-10A	10	0	PET	0.4	0.3	/	5 % horse serum	full_growth_medium	7	5A	250	NA	1	2020-07-24	MCF-10A P10 blank PET (0.4 micron, 0.3 cm^2) full growth medium	2-3d		006
MCF-10A	10	0	PET	0.4	0.3	/	5 % horse serum	full_growth_medium	7	5A	252	NA	1	2020-07-24	MCF-10A P10 blank PET (0.4 micron, 0.3 cm^2) full growth medium	2-3d		006
MCF-10A	10	0	PET	0.4	0.3	/	5 % horse serum	full_growth_medium	7	5A	244	NA	1	2020-07-24	MCF-10A P10 blank PET (0.4 micron, 0.3 cm^2) full growth medium	2-3d		006
MCF-10A	10	0	PET	0.4	0.3	/	5 % horse serum	full_growth_medium	7	5B	256	NA	1	2020-07-24	MCF-10A P10 blank PET (0.4 micron, 0.3 cm^2) full growth medium	2-3d		006
MCF-10A	10	0	PET	0.4	0.3	/	5 % horse serum	full_growth_medium	7	5B	232	NA	1	2020-07-24	MCF-10A P10 blank PET (0.4 micron, 0.3 cm^2) full growth medium	2-3d		006
MCF-10A	10	0	PET	0.4	0.3	/	5 % horse serum	full_growth_medium	7	5B	253	NA	1	2020-07-24	MCF-10A P10 blank PET (0.4 micron, 0.3 cm^2) full growth medium	2-3d		006
MCF-10A	10	0	PET	0.4	0.3	/	5 % horse serum	full_growth_medium	7	5C	258	NA	1	2020-07-24	MCF-10A P10 blank PET (0.4 micron, 0.3 cm^2) full growth medium	2-3d		006
MCF-10A	10	0	PET	0.4	0.3	/	5 % horse serum	full_growth_medium	7	5C	251	NA	1	2020-07-24	MCF-10A P10 blank PET (0.4 micron, 0.3 cm^2) full growth medium	2-3d		006
MCF-10A	10	0	PET	0.4	0.3	/	5 % horse serum	full_growth_medium	7	5C	273	NA	1	2020-07-24	MCF-10A P10 blank PET (0.4 micron, 0.3 cm^2) full growth medium	2-3d		006
MCF-10A	10	0	PET	0.4	0.3	/	5 % horse serum	full_growth_medium	9	5A	253	NA	1	2020-07-24	MCF-10A P10 blank PET (0.4 micron, 0.3 cm^2) full growth medium	2-3d		006
MCF-10A	10	0	PET	0.4	0.3	/	5 % horse serum	full_growth_medium	9	5A	242	NA	1	2020-07-24	MCF-10A P10 blank PET (0.4 micron, 0.3 cm^2) full growth medium	2-3d		006
MCF-10A	10	0	PET	0.4	0.3	/	5 % horse serum	full_growth_medium	9	5A	248	NA	1	2020-07-24	MCF-10A P10 blank PET (0.4 micron, 0.3 cm^2) full growth medium	2-3d		006
MCF-10A	10	0	PET	0.4	0.3	/	5 % horse serum	full_growth_medium	9	5B	237	NA	1	2020-07-24	MCF-10A P10 blank PET (0.4 micron, 0.3 cm^2) full growth medium	2-3d		006
MCF-10A	10	0	PET	0.4	0.3	/	5 % horse serum	full_growth_medium	9	5B	236	NA	1	2020-07-24	MCF-10A P10 blank PET (0.4 micron, 0.3 cm^2) full growth medium	2-3d		006
MCF-10A	10	0	PET	0.4	0.3	/	5 % horse serum	full_growth_medium	9	5B	237	NA	1	2020-07-24	MCF-10A P10 blank PET (0.4 micron, 0.3 cm^2) full growth medium	2-3d		006
MCF-10A	10	0	PET	0.4	0.3	/	5 % horse serum	full_growth_medium	9	5C	238	NA	1	2020-07-24	MCF-10A P10 blank PET (0.4 micron, 0.3 cm^2) full growth medium	2-3d		006
MCF-10A	10	0	PET	0.4	0.3	/	5 % horse serum	full_growth_medium	9	5C	235	NA	1	2020-07-24	MCF-10A P10 blank PET (0.4 micron, 0.3 cm^2) full growth medium	2-3d		006
MCF-10A	10	0	PET	0.4	0.3	/	5 % horse serum	full_growth_medium	9	5C	238	NA	1	2020-07-24	MCF-10A P10 blank PET (0.4 micron, 0.3 cm^2) full growth medium	2-3d		006
MCF-10A	10	0	PET	0.4	0.3	/	5 % horse serum	full_growth_medium	12	5A	246	NA	1	2020-07-24	MCF-10A P10 blank PET (0.4 micron, 0.3 cm^2) full growth medium	2-3d		006
MCF-10A	10	0	PET	0.4	0.3	/	5 % horse serum	full_growth_medium	12	5A	236	NA	1	2020-07-24	MCF-10A P10 blank PET (0.4 micron, 0.3 cm^2) full growth medium	2-3d		006
MCF-10A	10	0	PET	0.4	0.3	/	5 % horse serum	full_growth_medium	12	5A	250	NA	1	2020-07-24	MCF-10A P10 blank PET (0.4 micron, 0.3 cm^2) full growth medium	2-3d		006
MCF-10A	10	0	PET	0.4	0.3	/	5 % horse serum	full_growth_medium	12	5B	235	NA	1	2020-07-24	MCF-10A P10 blank PET (0.4 micron, 0.3 cm^2) full growth medium	2-3d		006
MCF-10A	10	0	PET	0.4	0.3	/	5 % horse serum	full_growth_medium	12	5B	244	NA	1	2020-07-24	MCF-10A P10 blank PET (0.4 micron, 0.3 cm^2) full growth medium	2-3d		006
MCF-10A	10	0	PET	0.4	0.3	/	5 % horse serum	full_growth_medium	12	5B	239	NA	1	2020-07-24	MCF-10A P10 blank PET (0.4 micron, 0.3 cm^2) full growth medium	2-3d		006
MCF-10A	10	0	PET	0.4	0.3	/	5 % horse serum	full_growth_medium	12	5C	246	NA	1	2020-07-24	MCF-10A P10 blank PET (0.4 micron, 0.3 cm^2) full growth medium	2-3d		006
MCF-10A	10	0	PET	0.4	0.3	/	5 % horse serum	full_growth_medium	12	5C	252	NA	1	2020-07-24	MCF-10A P10 blank PET (0.4 micron, 0.3 cm^2) full growth medium	2-3d		006
MCF-10A	10	0	PET	0.4	0.3	/	5 % horse serum	full_growth_medium	12	5C	252	NA	1	2020-07-24	MCF-10A P10 blank PET (0.4 micron, 0.3 cm^2) full growth medium	2-3d		006
MCF-10A	10	0	PET	0.4	0.3	/	5 % horse serum	full_growth_medium	14	5A	260	NA	1	2020-07-24	MCF-10A P10 blank PET (0.4 micron, 0.3 cm^2) full growth medium	2-3d		006
MCF-10A	10	0	PET	0.4	0.3	/	5 % horse serum	full_growth_medium	14	5A	249	NA	1	2020-07-24	MCF-10A P10 blank PET (0.4 micron, 0.3 cm^2) full growth medium	2-3d		006
MCF-10A	10	0	PET	0.4	0.3	/	5 % horse serum	full_growth_medium	14	5A	246	NA	1	2020-07-24	MCF-10A P10 blank PET (0.4 micron, 0.3 cm^2) full growth medium	2-3d		006
MCF-10A	10	0	PET	0.4	0.3	/	5 % horse serum	full_growth_medium	14	5B	255	NA	1	2020-07-24	MCF-10A P10 blank PET (0.4 micron, 0.3 cm^2) full growth medium	2-3d		006
MCF-10A	10	0	PET	0.4	0.3	/	5 % horse serum	full_growth_medium	14	5B	254	NA	1	2020-07-24	MCF-10A P10 blank PET (0.4 micron, 0.3 cm^2) full growth medium	2-3d		006
MCF-10A	10	0	PET	0.4	0.3	/	5 % horse serum	full_growth_medium	14	5B	268	NA	1	2020-07-24	MCF-10A P10 blank PET (0.4 micron, 0.3 cm^2) full growth medium	2-3d		006
MCF-10A	10	0	PET	0.4	0.3	/	5 % horse serum	full_growth_medium	14	5C	258	NA	1	2020-07-24	MCF-10A P10 blank PET (0.4 micron, 0.3 cm^2) full growth medium	2-3d		006
MCF-10A	10	0	PET	0.4	0.3	/	5 % horse serum	full_growth_medium	14	5C	255	NA	1	2020-07-24	MCF-10A P10 blank PET (0.4 micron, 0.3 cm^2) full growth medium	2-3d		006
MCF-10A	10	0	PET	0.4	0.3	/	5 % horse serum	full_growth_medium	14	5C	266	NA	1	2020-07-24	MCF-10A P10 blank PET (0.4 micron, 0.3 cm^2) full growth medium	2-3d		006
MCF-10A	10	0	PET	0.4	0.3	/	5 % horse serum	full_growth_medium	16	5A	264	NA	1	2020-07-24	MCF-10A P10 blank PET (0.4 micron, 0.3 cm^2) full growth medium	2-3d		006
MCF-10A	10	0	PET	0.4	0.3	/	5 % horse serum	full_growth_medium	16	5A	258	NA	1	2020-07-24	MCF-10A P10 blank PET (0.4 micron, 0.3 cm^2) full growth medium	2-3d		006
MCF-10A	10	0	PET	0.4	0.3	/	5 % horse serum	full_growth_medium	16	5A	268	NA	1	2020-07-24	MCF-10A P10 blank PET (0.4 micron, 0.3 cm^2) full growth medium	2-3d		006
MCF-10A	10	0	PET	0.4	0.3	/	5 % horse serum	full_growth_medium	16	5B	266	NA	1	2020-07-24	MCF-10A P10 blank PET (0.4 micron, 0.3 cm^2) full growth medium	2-3d		006
MCF-10A	10	0	PET	0.4	0.3	/	5 % horse serum	full_growth_medium	16	5B	258	NA	1	2020-07-24	MCF-10A P10 blank PET (0.4 micron, 0.3 cm^2) full growth medium	2-3d		006
MCF-10A	10	0	PET	0.4	0.3	/	5 % horse serum	full_growth_medium	16	5B	255	NA	1	2020-07-24	MCF-10A P10 blank PET (0.4 micron, 0.3 cm^2) full growth medium	2-3d		006
MCF-10A	10	0	PET	0.4	0.3	/	5 % horse serum	full_growth_medium	16	5C	248	NA	1	2020-07-24	MCF-10A P10 blank PET (0.4 micron, 0.3 cm^2) full growth medium	2-3d		006
MCF-10A	10	0	PET	0.4	0.3	/	5 % horse serum	full_growth_medium	16	5C	268	NA	1	2020-07-24	MCF-10A P10 blank PET (0.4 micron, 0.3 cm^2) full growth medium	2-3d		006
MCF-10A	10	0	PET	0.4	0.3	/	5 % horse serum	full_growth_medium	16	5C	257	NA	1	2020-07-24	MCF-10A P10 blank PET (0.4 micron, 0.3 cm^2) full growth medium	2-3d		006
MCF-10A	10	0	PET	0.4	0.3	/	5 % horse serum	full_growth_medium	19	5A	234	NA	1	2020-07-24	MCF-10A P10 blank PET (0.4 micron, 0.3 cm^2) full growth medium	2-3d		006
MCF-10A	10	0	PET	0.4	0.3	/	5 % horse serum	full_growth_medium	19	5A	250	NA	1	2020-07-24	MCF-10A P10 blank PET (0.4 micron, 0.3 cm^2) full growth medium	2-3d		006
MCF-10A	10	0	PET	0.4	0.3	/	5 % horse serum	full_growth_medium	19	5A	241	NA	1	2020-07-24	MCF-10A P10 blank PET (0.4 micron, 0.3 cm^2) full growth medium	2-3d		006
MCF-10A	10	0	PET	0.4	0.3	/	5 % horse serum	full_growth_medium	19	5B	248	NA	1	2020-07-24	MCF-10A P10 blank PET (0.4 micron, 0.3 cm^2) full growth medium	2-3d		006
MCF-10A	10	0	PET	0.4	0.3	/	5 % horse serum	full_growth_medium	19	5B	245	NA	1	2020-07-24	MCF-10A P10 blank PET (0.4 micron, 0.3 cm^2) full growth medium	2-3d		006
MCF-10A	10	0	PET	0.4	0.3	/	5 % horse serum	full_growth_medium	19	5B	239	NA	1	2020-07-24	MCF-10A P10 blank PET (0.4 micron, 0.3 cm^2) full growth medium	2-3d		006
MCF-10A	10	0	PET	0.4	0.3	/	5 % horse serum	full_growth_medium	19	5C	247	NA	1	2020-07-24	MCF-10A P10 blank PET (0.4 micron, 0.3 cm^2) full growth medium	2-3d		006
MCF-10A	10	0	PET	0.4	0.3	/	5 % horse serum	full_growth_medium	19	5C	241	NA	1	2020-07-24	MCF-10A P10 blank PET (0.4 micron, 0.3 cm^2) full growth medium	2-3d		006
MCF-10A	10	0	PET	0.4	0.3	/	5 % horse serum	full_growth_medium	19	5C	258	NA	1	2020-07-24	MCF-10A P10 blank PET (0.4 micron, 0.3 cm^2) full growth medium	2-3d		006
MCF-10A	10	0	PET	3	0.3	/	5 % horse serum	full_growth_medium	2	6A	157	NA	1	2020-07-24	MCF-10A P10 blank PET (3.0 micron, 0.3 cm^2) full growth medium	2-3d		007
MCF-10A	10	0	PET	3	0.3	/	5 % horse serum	full_growth_medium	2	6A	153	NA	1	2020-07-24	MCF-10A P10 blank PET (3.0 micron, 0.3 cm^2) full growth medium	2-3d		007
MCF-10A	10	0	PET	3	0.3	/	5 % horse serum	full_growth_medium	2	6A	164	NA	1	2020-07-24	MCF-10A P10 blank PET (3.0 micron, 0.3 cm^2) full growth medium	2-3d		007
MCF-10A	10	0	PET	3	0.3	/	5 % horse serum	full_growth_medium	2	6B	155	NA	1	2020-07-24	MCF-10A P10 blank PET (3.0 micron, 0.3 cm^2) full growth medium	2-3d		007
MCF-10A	10	0	PET	3	0.3	/	5 % horse serum	full_growth_medium	2	6B	162	NA	1	2020-07-24	MCF-10A P10 blank PET (3.0 micron, 0.3 cm^2) full growth medium	2-3d		007
MCF-10A	10	0	PET	3	0.3	/	5 % horse serum	full_growth_medium	2	6B	163	NA	1	2020-07-24	MCF-10A P10 blank PET (3.0 micron, 0.3 cm^2) full growth medium	2-3d		007
MCF-10A	10	0	PET	3	0.3	/	5 % horse serum	full_growth_medium	2	6C	158	NA	1	2020-07-24	MCF-10A P10 blank PET (3.0 micron, 0.3 cm^2) full growth medium	2-3d		007
MCF-10A	10	0	PET	3	0.3	/	5 % horse serum	full_growth_medium	2	6C	155	NA	1	2020-07-24	MCF-10A P10 blank PET (3.0 micron, 0.3 cm^2) full growth medium	2-3d		007
MCF-10A	10	0	PET	3	0.3	/	5 % horse serum	full_growth_medium	2	6C	158	NA	1	2020-07-24	MCF-10A P10 blank PET (3.0 micron, 0.3 cm^2) full growth medium	2-3d		007
MCF-10A	10	0	PET	3	0.3	/	5 % horse serum	full_growth_medium	5	6A	173	NA	1	2020-07-24	MCF-10A P10 blank PET (3.0 micron, 0.3 cm^2) full growth medium	2-3d		007
MCF-10A	10	0	PET	3	0.3	/	5 % horse serum	full_growth_medium	5	6A	156	NA	1	2020-07-24	MCF-10A P10 blank PET (3.0 micron, 0.3 cm^2) full growth medium	2-3d		007
MCF-10A	10	0	PET	3	0.3	/	5 % horse serum	full_growth_medium	5	6A	164	NA	1	2020-07-24	MCF-10A P10 blank PET (3.0 micron, 0.3 cm^2) full growth medium	2-3d		007
MCF-10A	10	0	PET	3	0.3	/	5 % horse serum	full_growth_medium	5	6B	157	NA	1	2020-07-24	MCF-10A P10 blank PET (3.0 micron, 0.3 cm^2) full growth medium	2-3d		007
MCF-10A	10	0	PET	3	0.3	/	5 % horse serum	full_growth_medium	5	6B	155	NA	1	2020-07-24	MCF-10A P10 blank PET (3.0 micron, 0.3 cm^2) full growth medium	2-3d		007
MCF-10A	10	0	PET	3	0.3	/	5 % horse serum	full_growth_medium	5	6B	158	NA	1	2020-07-24	MCF-10A P10 blank PET (3.0 micron, 0.3 cm^2) full growth medium	2-3d		007
MCF-10A	10	0	PET	3	0.3	/	5 % horse serum	full_growth_medium	5	6C	161	NA	1	2020-07-24	MCF-10A P10 blank PET (3.0 micron, 0.3 cm^2) full growth medium	2-3d		007
MCF-10A	10	0	PET	3	0.3	/	5 % horse serum	full_growth_medium	5	6C	164	NA	1	2020-07-24	MCF-10A P10 blank PET (3.0 micron, 0.3 cm^2) full growth medium	2-3d		007
MCF-10A	10	0	PET	3	0.3	/	5 % horse serum	full_growth_medium	5	6C	156	NA	1	2020-07-24	MCF-10A P10 blank PET (3.0 micron, 0.3 cm^2) full growth medium	2-3d		007
MCF-10A	10	0	PET	3	0.3	/	5 % horse serum	full_growth_medium	7	6A	166	NA	1	2020-07-24	MCF-10A P10 blank PET (3.0 micron, 0.3 cm^2) full growth medium	2-3d		007
MCF-10A	10	0	PET	3	0.3	/	5 % horse serum	full_growth_medium	7	6A	160	NA	1	2020-07-24	MCF-10A P10 blank PET (3.0 micron, 0.3 cm^2) full growth medium	2-3d		007
MCF-10A	10	0	PET	3	0.3	/	5 % horse serum	full_growth_medium	7	6A	158	NA	1	2020-07-24	MCF-10A P10 blank PET (3.0 micron, 0.3 cm^2) full growth medium	2-3d		007
MCF-10A	10	0	PET	3	0.3	/	5 % horse serum	full_growth_medium	7	6B	160	NA	1	2020-07-24	MCF-10A P10 blank PET (3.0 micron, 0.3 cm^2) full growth medium	2-3d		007
MCF-10A	10	0	PET	3	0.3	/	5 % horse serum	full_growth_medium	7	6B	158	NA	1	2020-07-24	MCF-10A P10 blank PET (3.0 micron, 0.3 cm^2) full growth medium	2-3d		007
MCF-10A	10	0	PET	3	0.3	/	5 % horse serum	full_growth_medium	7	6B	154	NA	1	2020-07-24	MCF-10A P10 blank PET (3.0 micron, 0.3 cm^2) full growth medium	2-3d		007
MCF-10A	10	0	PET	3	0.3	/	5 % horse serum	full_growth_medium	7	6C	167	NA	1	2020-07-24	MCF-10A P10 blank PET (3.0 micron, 0.3 cm^2) full growth medium	2-3d		007
MCF-10A	10	0	PET	3	0.3	/	5 % horse serum	full_growth_medium	7	6C	157	NA	1	2020-07-24	MCF-10A P10 blank PET (3.0 micron, 0.3 cm^2) full growth medium	2-3d		007
MCF-10A	10	0	PET	3	0.3	/	5 % horse serum	full_growth_medium	7	6C	169	NA	1	2020-07-24	MCF-10A P10 blank PET (3.0 micron, 0.3 cm^2) full growth medium	2-3d		007
MCF-10A	10	0	PET	3	0.3	/	5 % horse serum	full_growth_medium	9	6A	141	NA	1	2020-07-24	MCF-10A P10 blank PET (3.0 micron, 0.3 cm^2) full growth medium	2-3d		007
MCF-10A	10	0	PET	3	0.3	/	5 % horse serum	full_growth_medium	9	6A	156	NA	1	2020-07-24	MCF-10A P10 blank PET (3.0 micron, 0.3 cm^2) full growth medium	2-3d		007
MCF-10A	10	0	PET	3	0.3	/	5 % horse serum	full_growth_medium	9	6A	148	NA	1	2020-07-24	MCF-10A P10 blank PET (3.0 micron, 0.3 cm^2) full growth medium	2-3d		007
MCF-10A	10	0	PET	3	0.3	/	5 % horse serum	full_growth_medium	9	6B	153	NA	1	2020-07-24	MCF-10A P10 blank PET (3.0 micron, 0.3 cm^2) full growth medium	2-3d		007
MCF-10A	10	0	PET	3	0.3	/	5 % horse serum	full_growth_medium	9	6B	146	NA	1	2020-07-24	MCF-10A P10 blank PET (3.0 micron, 0.3 cm^2) full growth medium	2-3d		007
MCF-10A	10	0	PET	3	0.3	/	5 % horse serum	full_growth_medium	9	6B	160	NA	1	2020-07-24	MCF-10A P10 blank PET (3.0 micron, 0.3 cm^2) full growth medium	2-3d		007
MCF-10A	10	0	PET	3	0.3	/	5 % horse serum	full_growth_medium	9	6C	146	NA	1	2020-07-24	MCF-10A P10 blank PET (3.0 micron, 0.3 cm^2) full growth medium	2-3d		007
MCF-10A	10	0	PET	3	0.3	/	5 % horse serum	full_growth_medium	9	6C	150	NA	1	2020-07-24	MCF-10A P10 blank PET (3.0 micron, 0.3 cm^2) full growth medium	2-3d		007
MCF-10A	10	0	PET	3	0.3	/	5 % horse serum	full_growth_medium	9	6C	152	NA	1	2020-07-24	MCF-10A P10 blank PET (3.0 micron, 0.3 cm^2) full growth medium	2-3d		007
MCF-10A	10	0	PET	3	0.3	/	5 % horse serum	full_growth_medium	12	6A	155	NA	1	2020-07-24	MCF-10A P10 blank PET (3.0 micron, 0.3 cm^2) full growth medium	2-3d		007
MCF-10A	10	0	PET	3	0.3	/	5 % horse serum	full_growth_medium	12	6A	158	NA	1	2020-07-24	MCF-10A P10 blank PET (3.0 micron, 0.3 cm^2) full growth medium	2-3d		007
MCF-10A	10	0	PET	3	0.3	/	5 % horse serum	full_growth_medium	12	6A	146	NA	1	2020-07-24	MCF-10A P10 blank PET (3.0 micron, 0.3 cm^2) full growth medium	2-3d		007
MCF-10A	10	0	PET	3	0.3	/	5 % horse serum	full_growth_medium	12	6B	162	NA	1	2020-07-24	MCF-10A P10 blank PET (3.0 micron, 0.3 cm^2) full growth medium	2-3d		007
MCF-10A	10	0	PET	3	0.3	/	5 % horse serum	full_growth_medium	12	6B	146	NA	1	2020-07-24	MCF-10A P10 blank PET (3.0 micron, 0.3 cm^2) full growth medium	2-3d		007
MCF-10A	10	0	PET	3	0.3	/	5 % horse serum	full_growth_medium	12	6B	155	NA	1	2020-07-24	MCF-10A P10 blank PET (3.0 micron, 0.3 cm^2) full growth medium	2-3d		007
MCF-10A	10	0	PET	3	0.3	/	5 % horse serum	full_growth_medium	12	6C	150	NA	1	2020-07-24	MCF-10A P10 blank PET (3.0 micron, 0.3 cm^2) full growth medium	2-3d		007
MCF-10A	10	0	PET	3	0.3	/	5 % horse serum	full_growth_medium	12	6C	151	NA	1	2020-07-24	MCF-10A P10 blank PET (3.0 micron, 0.3 cm^2) full growth medium	2-3d		007
MCF-10A	10	0	PET	3	0.3	/	5 % horse serum	full_growth_medium	12	6C	151	NA	1	2020-07-24	MCF-10A P10 blank PET (3.0 micron, 0.3 cm^2) full growth medium	2-3d		007
MCF-10A	10	0	PET	3	0.3	/	5 % horse serum	full_growth_medium	14	6A	143	NA	1	2020-07-24	MCF-10A P10 blank PET (3.0 micron, 0.3 cm^2) full growth medium	2-3d		007
MCF-10A	10	0	PET	3	0.3	/	5 % horse serum	full_growth_medium	14	6A	147	NA	1	2020-07-24	MCF-10A P10 blank PET (3.0 micron, 0.3 cm^2) full growth medium	2-3d		007
MCF-10A	10	0	PET	3	0.3	/	5 % horse serum	full_growth_medium	14	6A	155	NA	1	2020-07-24	MCF-10A P10 blank PET (3.0 micron, 0.3 cm^2) full growth medium	2-3d		007
MCF-10A	10	0	PET	3	0.3	/	5 % horse serum	full_growth_medium	14	6B	151	NA	1	2020-07-24	MCF-10A P10 blank PET (3.0 micron, 0.3 cm^2) full growth medium	2-3d		007
MCF-10A	10	0	PET	3	0.3	/	5 % horse serum	full_growth_medium	14	6B	160	NA	1	2020-07-24	MCF-10A P10 blank PET (3.0 micron, 0.3 cm^2) full growth medium	2-3d		007
MCF-10A	10	0	PET	3	0.3	/	5 % horse serum	full_growth_medium	14	6B	149	NA	1	2020-07-24	MCF-10A P10 blank PET (3.0 micron, 0.3 cm^2) full growth medium	2-3d		007
MCF-10A	10	0	PET	3	0.3	/	5 % horse serum	full_growth_medium	14	6C	159	NA	1	2020-07-24	MCF-10A P10 blank PET (3.0 micron, 0.3 cm^2) full growth medium	2-3d		007
MCF-10A	10	0	PET	3	0.3	/	5 % horse serum	full_growth_medium	14	6C	144	NA	1	2020-07-24	MCF-10A P10 blank PET (3.0 micron, 0.3 cm^2) full growth medium	2-3d		007
MCF-10A	10	0	PET	3	0.3	/	5 % horse serum	full_growth_medium	14	6C	160	NA	1	2020-07-24	MCF-10A P10 blank PET (3.0 micron, 0.3 cm^2) full growth medium	2-3d		007
MCF-10A	10	0	PET	3	0.3	/	5 % horse serum	full_growth_medium	16	6A	137	NA	1	2020-07-24	MCF-10A P10 blank PET (3.0 micron, 0.3 cm^2) full growth medium	2-3d		007
MCF-10A	10	0	PET	3	0.3	/	5 % horse serum	full_growth_medium	16	6A	113	NA	1	2020-07-24	MCF-10A P10 blank PET (3.0 micron, 0.3 cm^2) full growth medium	2-3d		007
MCF-10A	10	0	PET	3	0.3	/	5 % horse serum	full_growth_medium	16	6A	158	NA	1	2020-07-24	MCF-10A P10 blank PET (3.0 micron, 0.3 cm^2) full growth medium	2-3d		007
MCF-10A	10	0	PET	3	0.3	/	5 % horse serum	full_growth_medium	16	6B	145	NA	1	2020-07-24	MCF-10A P10 blank PET (3.0 micron, 0.3 cm^2) full growth medium	2-3d		007
MCF-10A	10	0	PET	3	0.3	/	5 % horse serum	full_growth_medium	16	6B	135	NA	1	2020-07-24	MCF-10A P10 blank PET (3.0 micron, 0.3 cm^2) full growth medium	2-3d		007
MCF-10A	10	0	PET	3	0.3	/	5 % horse serum	full_growth_medium	16	6B	168	NA	1	2020-07-24	MCF-10A P10 blank PET (3.0 micron, 0.3 cm^2) full growth medium	2-3d		007
MCF-10A	10	0	PET	3	0.3	/	5 % horse serum	full_growth_medium	16	6C	166	NA	1	2020-07-24	MCF-10A P10 blank PET (3.0 micron, 0.3 cm^2) full growth medium	2-3d		007
MCF-10A	10	0	PET	3	0.3	/	5 % horse serum	full_growth_medium	16	6C	142	NA	1	2020-07-24	MCF-10A P10 blank PET (3.0 micron, 0.3 cm^2) full growth medium	2-3d		007
MCF-10A	10	0	PET	3	0.3	/	5 % horse serum	full_growth_medium	16	6C	172	NA	1	2020-07-24	MCF-10A P10 blank PET (3.0 micron, 0.3 cm^2) full growth medium	2-3d		007
MCF-10A	10	0	PET	3	0.3	/	5 % horse serum	full_growth_medium	19	6A	158	NA	1	2020-07-24	MCF-10A P10 blank PET (3.0 micron, 0.3 cm^2) full growth medium	2-3d		007
MCF-10A	10	0	PET	3	0.3	/	5 % horse serum	full_growth_medium	19	6A	164	NA	1	2020-07-24	MCF-10A P10 blank PET (3.0 micron, 0.3 cm^2) full growth medium	2-3d		007
MCF-10A	10	0	PET	3	0.3	/	5 % horse serum	full_growth_medium	19	6A	147	NA	1	2020-07-24	MCF-10A P10 blank PET (3.0 micron, 0.3 cm^2) full growth medium	2-3d		007
MCF-10A	10	0	PET	3	0.3	/	5 % horse serum	full_growth_medium	19	6B	165	NA	1	2020-07-24	MCF-10A P10 blank PET (3.0 micron, 0.3 cm^2) full growth medium	2-3d		007
MCF-10A	10	0	PET	3	0.3	/	5 % horse serum	full_growth_medium	19	6B	151	NA	1	2020-07-24	MCF-10A P10 blank PET (3.0 micron, 0.3 cm^2) full growth medium	2-3d		007
MCF-10A	10	0	PET	3	0.3	/	5 % horse serum	full_growth_medium	19	6B	150	NA	1	2020-07-24	MCF-10A P10 blank PET (3.0 micron, 0.3 cm^2) full growth medium	2-3d		007
MCF-10A	10	0	PET	3	0.3	/	5 % horse serum	full_growth_medium	19	6C	171	NA	1	2020-07-24	MCF-10A P10 blank PET (3.0 micron, 0.3 cm^2) full growth medium	2-3d		007
MCF-10A	10	0	PET	3	0.3	/	5 % horse serum	full_growth_medium	19	6C	151	NA	1	2020-07-24	MCF-10A P10 blank PET (3.0 micron, 0.3 cm^2) full growth medium	2-3d		007
MCF-10A	10	0	PET	3	0.3	/	5 % horse serum	full_growth_medium	19	6C	157	NA	1	2020-07-24	MCF-10A P10 blank PET (3.0 micron, 0.3 cm^2) full growth medium	2-3d		007
MCF-10A	15	125000	PET	3	0.3	/	0.01	full growth medium 1% serum no cholera	2	A1	187	NA	0	2020-09-02	MCF10A P15 125000 cells/cm^2 PET (3.0 micron, 0.3 cm^2) full growth medium 1% serum no cholera	2-3d	Decant	008
MCF-10A	15	125000	PET	3	0.3	/	0.01	full growth medium 1% serum no cholera	2	A1	179	NA	0	2020-09-02	MCF10A P15 125000 cells/cm^2 PET (3.0 micron, 0.3 cm^2) full growth medium 1% serum no cholera	2-3d	Decant	008
MCF-10A	15	125000	PET	3	0.3	/	0.01	full growth medium 1% serum no cholera	2	A1	195	NA	0	2020-09-02	MCF10A P15 125000 cells/cm^2 PET (3.0 micron, 0.3 cm^2) full growth medium 1% serum no cholera	2-3d	Decant	008
MCF-10A	15	125000	PET	3	0.3	/	0.01	full growth medium 1% serum no cholera	2	B1	177	NA	0	2020-09-02	MCF10A P15 125000 cells/cm^2 PET (3.0 micron, 0.3 cm^2) full growth medium 1% serum no cholera	2-3d	Decant	008
MCF-10A	15	125000	PET	3	0.3	/	0.01	full growth medium 1% serum no cholera	2	B1	191	NA	0	2020-09-02	MCF10A P15 125000 cells/cm^2 PET (3.0 micron, 0.3 cm^2) full growth medium 1% serum no cholera	2-3d	Decant	008
MCF-10A	15	125000	PET	3	0.3	/	0.01	full growth medium 1% serum no cholera	2	B1	184	NA	0	2020-09-02	MCF10A P15 125000 cells/cm^2 PET (3.0 micron, 0.3 cm^2) full growth medium 1% serum no cholera	2-3d	Decant	008
MCF-10A	15	0	PET	3	0.3	/	0.01	full growth medium 1% serum no cholera	2	C1	130	NA	1	2020-09-02	MCF10A P15 blank PET (3.0 micron, 0.3 cm^2) full growth medium 1% serum no cholera	2-3d	Decant	008
MCF-10A	15	0	PET	3	0.3	/	0.01	full growth medium 1% serum no cholera	2	C1	156	NA	1	2020-09-02	MCF10A P15 blank PET (3.0 micron, 0.3 cm^2) full growth medium 1% serum no cholera	2-3d	Decant	008
MCF-10A	15	0	PET	3	0.3	/	0.01	full growth medium 1% serum no cholera	2	C1	147	NA	1	2020-09-02	MCF10A P15 blank PET (3.0 micron, 0.3 cm^2) full growth medium 1% serum no cholera	2-3d	Decant	008
MCF-10A	15	125000	PET	3	0.3	/	0.05	full growth medium 5% serum no cholera	2	A2	180	NA	0	2020-09-02	MCF10A P15 125000 cells/cm^2 PET (3.0 micron, 0.3 cm^2) full growth medium 5% serum no cholera	2-3d	Decant	010
MCF-10A	15	125000	PET	3	0.3	/	0.05	full growth medium 5% serum no cholera	2	A2	171	NA	0	2020-09-02	MCF10A P15 125000 cells/cm^2 PET (3.0 micron, 0.3 cm^2) full growth medium 5% serum no cholera	2-3d	Decant	010
MCF-10A	15	125000	PET	3	0.3	/	0.05	full growth medium 5% serum no cholera	2	A2	173	NA	0	2020-09-02	MCF10A P15 125000 cells/cm^2 PET (3.0 micron, 0.3 cm^2) full growth medium 5% serum no cholera	2-3d	Decant	010
MCF-10A	15	125000	PET	3	0.3	/	0.05	full growth medium 5% serum no cholera	2	B2	180	NA	0	2020-09-02	MCF10A P15 125000 cells/cm^2 PET (3.0 micron, 0.3 cm^2) full growth medium 5% serum no cholera	2-3d	Decant	010
MCF-10A	15	125000	PET	3	0.3	/	0.05	full growth medium 5% serum no cholera	2	B2	186	NA	0	2020-09-02	MCF10A P15 125000 cells/cm^2 PET (3.0 micron, 0.3 cm^2) full growth medium 5% serum no cholera	2-3d	Decant	010
MCF-10A	15	125000	PET	3	0.3	/	0.05	full growth medium 5% serum no cholera	2	B2	175	NA	0	2020-09-02	MCF10A P15 125000 cells/cm^2 PET (3.0 micron, 0.3 cm^2) full growth medium 5% serum no cholera	2-3d	Decant	010
MCF-10A	15	0	PET	3	0.3	/	0.05	full growth medium 5% serum no cholera	2	C2	149	NA	1	2020-09-02	MCF10A P15 blank PET (3.0 micron, 0.3 cm^2) full growth medium 5% serum no cholera	2-3d	Decant	010
MCF-10A	15	0	PET	3	0.3	/	0.05	full growth medium 5% serum no cholera	2	C2	152	NA	1	2020-09-02	MCF10A P15 blank PET (3.0 micron, 0.3 cm^2) full growth medium 5% serum no cholera	2-3d	Decant	010
MCF-10A	15	0	PET	3	0.3	/	0.05	full growth medium 5% serum no cholera	2	C2	154	NA	1	2020-09-02	MCF10A P15 blank PET (3.0 micron, 0.3 cm^2) full growth medium 5% serum no cholera	2-3d	Decant	010
MCF-10A	15	125000	PET	3	0.3	/	0.1	full growth medium 10% serum no cholera	2	A3	159	NA	0	2020-09-02	MCF10A P15 125000 cells/cm^2 PET (3.0 micron, 0.3 cm^2) full growth medium 10% serum no cholera	2-3d	Decant	009
MCF-10A	15	125000	PET	3	0.3	/	0.1	full growth medium 10% serum no cholera	2	A3	164	NA	0	2020-09-02	MCF10A P15 125000 cells/cm^2 PET (3.0 micron, 0.3 cm^2) full growth medium 10% serum no cholera	2-3d	Decant	009
MCF-10A	15	125000	PET	3	0.3	/	0.1	full growth medium 10% serum no cholera	2	A3	171	NA	0	2020-09-02	MCF10A P15 125000 cells/cm^2 PET (3.0 micron, 0.3 cm^2) full growth medium 10% serum no cholera	2-3d	Decant	009
MCF-10A	15	125000	PET	3	0.3	/	0.1	full growth medium 10% serum no cholera	2	B3	181	NA	0	2020-09-02	MCF10A P15 125000 cells/cm^2 PET (3.0 micron, 0.3 cm^2) full growth medium 10% serum no cholera	2-3d	Decant	009
MCF-10A	15	125000	PET	3	0.3	/	0.1	full growth medium 10% serum no cholera	2	B3	185	NA	0	2020-09-02	MCF10A P15 125000 cells/cm^2 PET (3.0 micron, 0.3 cm^2) full growth medium 10% serum no cholera	2-3d	Decant	009
MCF-10A	15	125000	PET	3	0.3	/	0.1	full growth medium 10% serum no cholera	2	B3	186	NA	0	2020-09-02	MCF10A P15 125000 cells/cm^2 PET (3.0 micron, 0.3 cm^2) full growth medium 10% serum no cholera	2-3d	Decant	009
MCF-10A	15	0	PET	3	0.3	/	0.1	full growth medium 10% serum no cholera	2	C3	156	NA	1	2020-09-02	MCF10A P15 blank PET (3.0 micron, 0.3 cm^2) full growth medium 10% serum no cholera	2-3d	Decant	009
MCF-10A	15	0	PET	3	0.3	/	0.1	full growth medium 10% serum no cholera	2	C3	138	NA	1	2020-09-02	MCF10A P15 blank PET (3.0 micron, 0.3 cm^2) full growth medium 10% serum no cholera	2-3d	Decant	009
MCF-10A	15	0	PET	3	0.3	/	0.1	full growth medium 10% serum no cholera	2	C3	160	NA	1	2020-09-02	MCF10A P15 blank PET (3.0 micron, 0.3 cm^2) full growth medium 10% serum no cholera	2-3d	Decant	009
MCF-10A	15	125000	PET	3	0.3	/	0.01	full growth medium 1% serum no cholera	6	A1	200	NA	0	2020-09-02	MCF10A P15 125000 cells/cm^2 PET (3.0 micron, 0.3 cm^2) full growth medium 1% serum no cholera	2-3d	Decant	008
MCF-10A	15	125000	PET	3	0.3	/	0.01	full growth medium 1% serum no cholera	6	A1	205	NA	0	2020-09-02	MCF10A P15 125000 cells/cm^2 PET (3.0 micron, 0.3 cm^2) full growth medium 1% serum no cholera	2-3d	Decant	008
MCF-10A	15	125000	PET	3	0.3	/	0.01	full growth medium 1% serum no cholera	6	A1	195	NA	0	2020-09-02	MCF10A P15 125000 cells/cm^2 PET (3.0 micron, 0.3 cm^2) full growth medium 1% serum no cholera	2-3d	Decant	008
MCF-10A	15	125000	PET	3	0.3	/	0.01	full growth medium 1% serum no cholera	6	B1	206	NA	0	2020-09-02	MCF10A P15 125000 cells/cm^2 PET (3.0 micron, 0.3 cm^2) full growth medium 1% serum no cholera	2-3d	Decant	008
MCF-10A	15	125000	PET	3	0.3	/	0.01	full growth medium 1% serum no cholera	6	B1	216	NA	0	2020-09-02	MCF10A P15 125000 cells/cm^2 PET (3.0 micron, 0.3 cm^2) full growth medium 1% serum no cholera	2-3d	Decant	008
MCF-10A	15	125000	PET	3	0.3	/	0.01	full growth medium 1% serum no cholera	6	B1	207	NA	0	2020-09-02	MCF10A P15 125000 cells/cm^2 PET (3.0 micron, 0.3 cm^2) full growth medium 1% serum no cholera	2-3d	Decant	008
MCF-10A	15	0	PET	3	0.3	/	0.01	full growth medium 1% serum no cholera	6	C1	162	NA	1	2020-09-02	MCF10A P15 blank PET (3.0 micron, 0.3 cm^2) full growth medium 1% serum no cholera	2-3d	Decant	008
MCF-10A	15	0	PET	3	0.3	/	0.01	full growth medium 1% serum no cholera	6	C1	169	NA	1	2020-09-02	MCF10A P15 blank PET (3.0 micron, 0.3 cm^2) full growth medium 1% serum no cholera	2-3d	Decant	008
MCF-10A	15	0	PET	3	0.3	/	0.01	full growth medium 1% serum no cholera	6	C1	162	NA	1	2020-09-02	MCF10A P15 blank PET (3.0 micron, 0.3 cm^2) full growth medium 1% serum no cholera	2-3d	Decant	008
MCF-10A	15	125000	PET	3	0.3	/	0.05	full growth medium 5% serum no cholera	6	A2	218	NA	0	2020-09-02	MCF10A P15 125000 cells/cm^2 PET (3.0 micron, 0.3 cm^2) full growth medium 5% serum no cholera	2-3d	Decant	010
MCF-10A	15	125000	PET	3	0.3	/	0.05	full growth medium 5% serum no cholera	6	A2	209	NA	0	2020-09-02	MCF10A P15 125000 cells/cm^2 PET (3.0 micron, 0.3 cm^2) full growth medium 5% serum no cholera	2-3d	Decant	010
MCF-10A	15	125000	PET	3	0.3	/	0.05	full growth medium 5% serum no cholera	6	A2	208	NA	0	2020-09-02	MCF10A P15 125000 cells/cm^2 PET (3.0 micron, 0.3 cm^2) full growth medium 5% serum no cholera	2-3d	Decant	010
MCF-10A	15	125000	PET	3	0.3	/	0.05	full growth medium 5% serum no cholera	6	B2	220	NA	0	2020-09-02	MCF10A P15 125000 cells/cm^2 PET (3.0 micron, 0.3 cm^2) full growth medium 5% serum no cholera	2-3d	Decant	010
MCF-10A	15	125000	PET	3	0.3	/	0.05	full growth medium 5% serum no cholera	6	B2	222	NA	0	2020-09-02	MCF10A P15 125000 cells/cm^2 PET (3.0 micron, 0.3 cm^2) full growth medium 5% serum no cholera	2-3d	Decant	010
MCF-10A	15	125000	PET	3	0.3	/	0.05	full growth medium 5% serum no cholera	6	B2	227	NA	0	2020-09-02	MCF10A P15 125000 cells/cm^2 PET (3.0 micron, 0.3 cm^2) full growth medium 5% serum no cholera	2-3d	Decant	010
MCF-10A	15	0	PET	3	0.3	/	0.05	full growth medium 5% serum no cholera	6	C2	157	NA	1	2020-09-02	MCF10A P15 blank PET (3.0 micron, 0.3 cm^2) full growth medium 5% serum no cholera	2-3d	Decant	010
MCF-10A	15	0	PET	3	0.3	/	0.05	full growth medium 5% serum no cholera	6	C2	159	NA	1	2020-09-02	MCF10A P15 blank PET (3.0 micron, 0.3 cm^2) full growth medium 5% serum no cholera	2-3d	Decant	010
MCF-10A	15	0	PET	3	0.3	/	0.05	full growth medium 5% serum no cholera	6	C2	168	NA	1	2020-09-02	MCF10A P15 blank PET (3.0 micron, 0.3 cm^2) full growth medium 5% serum no cholera	2-3d	Decant	010
MCF-10A	15	125000	PET	3	0.3	/	0.1	full growth medium 10% serum no cholera	6	A3	235	NA	0	2020-09-02	MCF10A P15 125000 cells/cm^2 PET (3.0 micron, 0.3 cm^2) full growth medium 10% serum no cholera	2-3d	Decant	009
MCF-10A	15	125000	PET	3	0.3	/	0.1	full growth medium 10% serum no cholera	6	A3	249	NA	0	2020-09-02	MCF10A P15 125000 cells/cm^2 PET (3.0 micron, 0.3 cm^2) full growth medium 10% serum no cholera	2-3d	Decant	009
MCF-10A	15	125000	PET	3	0.3	/	0.1	full growth medium 10% serum no cholera	6	A3	238	NA	0	2020-09-02	MCF10A P15 125000 cells/cm^2 PET (3.0 micron, 0.3 cm^2) full growth medium 10% serum no cholera	2-3d	Decant	009
MCF-10A	15	125000	PET	3	0.3	/	0.1	full growth medium 10% serum no cholera	6	B3	230	NA	0	2020-09-02	MCF10A P15 125000 cells/cm^2 PET (3.0 micron, 0.3 cm^2) full growth medium 10% serum no cholera	2-3d	Decant	009
MCF-10A	15	125000	PET	3	0.3	/	0.1	full growth medium 10% serum no cholera	6	B3	244	NA	0	2020-09-02	MCF10A P15 125000 cells/cm^2 PET (3.0 micron, 0.3 cm^2) full growth medium 10% serum no cholera	2-3d	Decant	009
MCF-10A	15	125000	PET	3	0.3	/	0.1	full growth medium 10% serum no cholera	6	B3	242	NA	0	2020-09-02	MCF10A P15 125000 cells/cm^2 PET (3.0 micron, 0.3 cm^2) full growth medium 10% serum no cholera	2-3d	Decant	009
MCF-10A	15	0	PET	3	0.3	/	0.1	full growth medium 10% serum no cholera	6	C3	170	NA	1	2020-09-02	MCF10A P15 blank PET (3.0 micron, 0.3 cm^2) full growth medium 10% serum no cholera	2-3d	Decant	009
MCF-10A	15	0	PET	3	0.3	/	0.1	full growth medium 10% serum no cholera	6	C3	175	NA	1	2020-09-02	MCF10A P15 blank PET (3.0 micron, 0.3 cm^2) full growth medium 10% serum no cholera	2-3d	Decant	009
MCF-10A	15	0	PET	3	0.3	/	0.1	full growth medium 10% serum no cholera	6	C3	172	NA	1	2020-09-02	MCF10A P15 blank PET (3.0 micron, 0.3 cm^2) full growth medium 10% serum no cholera	2-3d	Decant	009
MCF-10A	15	125000	PET	3	0.3	/	0.01	full growth medium 1% serum no cholera	7	A1	196	NA	0	2020-09-02	MCF10A P15 125000 cells/cm^2 PET (3.0 micron, 0.3 cm^2) full growth medium 1% serum no cholera	2-3d	Decant	008
MCF-10A	15	125000	PET	3	0.3	/	0.01	full growth medium 1% serum no cholera	7	A1	194	NA	0	2020-09-02	MCF10A P15 125000 cells/cm^2 PET (3.0 micron, 0.3 cm^2) full growth medium 1% serum no cholera	2-3d	Decant	008
MCF-10A	15	125000	PET	3	0.3	/	0.01	full growth medium 1% serum no cholera	7	A1	192	NA	0	2020-09-02	MCF10A P15 125000 cells/cm^2 PET (3.0 micron, 0.3 cm^2) full growth medium 1% serum no cholera	2-3d	Decant	008
MCF-10A	15	125000	PET	3	0.3	/	0.01	full growth medium 1% serum no cholera	7	B1	200	NA	0	2020-09-02	MCF10A P15 125000 cells/cm^2 PET (3.0 micron, 0.3 cm^2) full growth medium 1% serum no cholera	2-3d	Decant	008
MCF-10A	15	125000	PET	3	0.3	/	0.01	full growth medium 1% serum no cholera	7	B1	201	NA	0	2020-09-02	MCF10A P15 125000 cells/cm^2 PET (3.0 micron, 0.3 cm^2) full growth medium 1% serum no cholera	2-3d	Decant	008
MCF-10A	15	125000	PET	3	0.3	/	0.01	full growth medium 1% serum no cholera	7	B1	208	NA	0	2020-09-02	MCF10A P15 125000 cells/cm^2 PET (3.0 micron, 0.3 cm^2) full growth medium 1% serum no cholera	2-3d	Decant	008
MCF-10A	15	0	PET	3	0.3	/	0.01	full growth medium 1% serum no cholera	7	C1	166	NA	1	2020-09-02	MCF10A P15 blank PET (3.0 micron, 0.3 cm^2) full growth medium 1% serum no cholera	2-3d	Decant	008
MCF-10A	15	0	PET	3	0.3	/	0.01	full growth medium 1% serum no cholera	7	C1	158	NA	1	2020-09-02	MCF10A P15 blank PET (3.0 micron, 0.3 cm^2) full growth medium 1% serum no cholera	2-3d	Decant	008
MCF-10A	15	0	PET	3	0.3	/	0.01	full growth medium 1% serum no cholera	7	C1	163	NA	1	2020-09-02	MCF10A P15 blank PET (3.0 micron, 0.3 cm^2) full growth medium 1% serum no cholera	2-3d	Decant	008
MCF-10A	15	125000	PET	3	0.3	/	0.05	full growth medium 5% serum no cholera	7	A2	235	NA	0	2020-09-02	MCF10A P15 125000 cells/cm^2 PET (3.0 micron, 0.3 cm^2) full growth medium 5% serum no cholera	2-3d	Decant	010
MCF-10A	15	125000	PET	3	0.3	/	0.05	full growth medium 5% serum no cholera	7	A2	224	NA	0	2020-09-02	MCF10A P15 125000 cells/cm^2 PET (3.0 micron, 0.3 cm^2) full growth medium 5% serum no cholera	2-3d	Decant	010
MCF-10A	15	125000	PET	3	0.3	/	0.05	full growth medium 5% serum no cholera	7	A2	225	NA	0	2020-09-02	MCF10A P15 125000 cells/cm^2 PET (3.0 micron, 0.3 cm^2) full growth medium 5% serum no cholera	2-3d	Decant	010
MCF-10A	15	125000	PET	3	0.3	/	0.05	full growth medium 5% serum no cholera	7	B2	233	NA	0	2020-09-02	MCF10A P15 125000 cells/cm^2 PET (3.0 micron, 0.3 cm^2) full growth medium 5% serum no cholera	2-3d	Decant	010
MCF-10A	15	125000	PET	3	0.3	/	0.05	full growth medium 5% serum no cholera	7	B2	241	NA	0	2020-09-02	MCF10A P15 125000 cells/cm^2 PET (3.0 micron, 0.3 cm^2) full growth medium 5% serum no cholera	2-3d	Decant	010
MCF-10A	15	125000	PET	3	0.3	/	0.05	full growth medium 5% serum no cholera	7	B2	216	NA	0	2020-09-02	MCF10A P15 125000 cells/cm^2 PET (3.0 micron, 0.3 cm^2) full growth medium 5% serum no cholera	2-3d	Decant	010
MCF-10A	15	0	PET	3	0.3	/	0.05	full growth medium 5% serum no cholera	7	C2	164	NA	1	2020-09-02	MCF10A P15 blank PET (3.0 micron, 0.3 cm^2) full growth medium 5% serum no cholera	2-3d	Decant	010
MCF-10A	15	0	PET	3	0.3	/	0.05	full growth medium 5% serum no cholera	7	C2	166	NA	1	2020-09-02	MCF10A P15 blank PET (3.0 micron, 0.3 cm^2) full growth medium 5% serum no cholera	2-3d	Decant	010
MCF-10A	15	0	PET	3	0.3	/	0.05	full growth medium 5% serum no cholera	7	C2	164	NA	1	2020-09-02	MCF10A P15 blank PET (3.0 micron, 0.3 cm^2) full growth medium 5% serum no cholera	2-3d	Decant	010
MCF-10A	15	125000	PET	3	0.3	/	0.1	full growth medium 10% serum no cholera	7	A3	246	NA	0	2020-09-02	MCF10A P15 125000 cells/cm^2 PET (3.0 micron, 0.3 cm^2) full growth medium 10% serum no cholera	2-3d	Decant	009
MCF-10A	15	125000	PET	3	0.3	/	0.1	full growth medium 10% serum no cholera	7	A3	221	NA	0	2020-09-02	MCF10A P15 125000 cells/cm^2 PET (3.0 micron, 0.3 cm^2) full growth medium 10% serum no cholera	2-3d	Decant	009
MCF-10A	15	125000	PET	3	0.3	/	0.1	full growth medium 10% serum no cholera	7	A3	246	NA	0	2020-09-02	MCF10A P15 125000 cells/cm^2 PET (3.0 micron, 0.3 cm^2) full growth medium 10% serum no cholera	2-3d	Decant	009
MCF-10A	15	125000	PET	3	0.3	/	0.1	full growth medium 10% serum no cholera	7	B3	230	NA	0	2020-09-02	MCF10A P15 125000 cells/cm^2 PET (3.0 micron, 0.3 cm^2) full growth medium 10% serum no cholera	2-3d	Decant	009
MCF-10A	15	125000	PET	3	0.3	/	0.1	full growth medium 10% serum no cholera	7	B3	242	NA	0	2020-09-02	MCF10A P15 125000 cells/cm^2 PET (3.0 micron, 0.3 cm^2) full growth medium 10% serum no cholera	2-3d	Decant	009
MCF-10A	15	125000	PET	3	0.3	/	0.1	full growth medium 10% serum no cholera	7	B3	235	NA	0	2020-09-02	MCF10A P15 125000 cells/cm^2 PET (3.0 micron, 0.3 cm^2) full growth medium 10% serum no cholera	2-3d	Decant	009
MCF-10A	15	0	PET	3	0.3	/	0.1	full growth medium 10% serum no cholera	7	C3	177	NA	1	2020-09-02	MCF10A P15 blank PET (3.0 micron, 0.3 cm^2) full growth medium 10% serum no cholera	2-3d	Decant	009
MCF-10A	15	0	PET	3	0.3	/	0.1	full growth medium 10% serum no cholera	7	C3	182	NA	1	2020-09-02	MCF10A P15 blank PET (3.0 micron, 0.3 cm^2) full growth medium 10% serum no cholera	2-3d	Decant	009
MCF-10A	15	0	PET	3	0.3	/	0.1	full growth medium 10% serum no cholera	7	C3	180	NA	1	2020-09-02	MCF10A P15 blank PET (3.0 micron, 0.3 cm^2) full growth medium 10% serum no cholera	2-3d	Decant	009
MCF-10A	15	125000	PET	3	0.3	/	0.01	full growth medium 1% serum no cholera	8	A1	173	NA	0	2020-09-02	MCF10A P15 125000 cells/cm^2 PET (3.0 micron, 0.3 cm^2) full growth medium 1% serum no cholera	2-3d	Decant	008
MCF-10A	15	125000	PET	3	0.3	/	0.01	full growth medium 1% serum no cholera	8	A1	198	NA	0	2020-09-02	MCF10A P15 125000 cells/cm^2 PET (3.0 micron, 0.3 cm^2) full growth medium 1% serum no cholera	2-3d	Decant	008
MCF-10A	15	125000	PET	3	0.3	/	0.01	full growth medium 1% serum no cholera	8	A1	185	NA	0	2020-09-02	MCF10A P15 125000 cells/cm^2 PET (3.0 micron, 0.3 cm^2) full growth medium 1% serum no cholera	2-3d	Decant	008
MCF-10A	15	125000	PET	3	0.3	/	0.01	full growth medium 1% serum no cholera	8	B1	195	NA	0	2020-09-02	MCF10A P15 125000 cells/cm^2 PET (3.0 micron, 0.3 cm^2) full growth medium 1% serum no cholera	2-3d	Decant	008
MCF-10A	15	125000	PET	3	0.3	/	0.01	full growth medium 1% serum no cholera	8	B1	175	NA	0	2020-09-02	MCF10A P15 125000 cells/cm^2 PET (3.0 micron, 0.3 cm^2) full growth medium 1% serum no cholera	2-3d	Decant	008
MCF-10A	15	125000	PET	3	0.3	/	0.01	full growth medium 1% serum no cholera	8	B1	187	NA	0	2020-09-02	MCF10A P15 125000 cells/cm^2 PET (3.0 micron, 0.3 cm^2) full growth medium 1% serum no cholera	2-3d	Decant	008
MCF-10A	15	0	PET	3	0.3	/	0.01	full growth medium 1% serum no cholera	8	C1	146	NA	1	2020-09-02	MCF10A P15 blank PET (3.0 micron, 0.3 cm^2) full growth medium 1% serum no cholera	2-3d	Decant	008
MCF-10A	15	0	PET	3	0.3	/	0.01	full growth medium 1% serum no cholera	8	C1	154	NA	1	2020-09-02	MCF10A P15 blank PET (3.0 micron, 0.3 cm^2) full growth medium 1% serum no cholera	2-3d	Decant	008
MCF-10A	15	0	PET	3	0.3	/	0.01	full growth medium 1% serum no cholera	8	C1	153	NA	1	2020-09-02	MCF10A P15 blank PET (3.0 micron, 0.3 cm^2) full growth medium 1% serum no cholera	2-3d	Decant	008
MCF-10A	15	125000	PET	3	0.3	/	0.05	full growth medium 5% serum no cholera	8	A2	226	NA	0	2020-09-02	MCF10A P15 125000 cells/cm^2 PET (3.0 micron, 0.3 cm^2) full growth medium 5% serum no cholera	2-3d	Decant	010
MCF-10A	15	125000	PET	3	0.3	/	0.05	full growth medium 5% serum no cholera	8	A2	229	NA	0	2020-09-02	MCF10A P15 125000 cells/cm^2 PET (3.0 micron, 0.3 cm^2) full growth medium 5% serum no cholera	2-3d	Decant	010
MCF-10A	15	125000	PET	3	0.3	/	0.05	full growth medium 5% serum no cholera	8	A2	225	NA	0	2020-09-02	MCF10A P15 125000 cells/cm^2 PET (3.0 micron, 0.3 cm^2) full growth medium 5% serum no cholera	2-3d	Decant	010
MCF-10A	15	125000	PET	3	0.3	/	0.05	full growth medium 5% serum no cholera	8	B2	222	NA	0	2020-09-02	MCF10A P15 125000 cells/cm^2 PET (3.0 micron, 0.3 cm^2) full growth medium 5% serum no cholera	2-3d	Decant	010
MCF-10A	15	125000	PET	3	0.3	/	0.05	full growth medium 5% serum no cholera	8	B2	226	NA	0	2020-09-02	MCF10A P15 125000 cells/cm^2 PET (3.0 micron, 0.3 cm^2) full growth medium 5% serum no cholera	2-3d	Decant	010
MCF-10A	15	125000	PET	3	0.3	/	0.05	full growth medium 5% serum no cholera	8	B2	237	NA	0	2020-09-02	MCF10A P15 125000 cells/cm^2 PET (3.0 micron, 0.3 cm^2) full growth medium 5% serum no cholera	2-3d	Decant	010
MCF-10A	15	0	PET	3	0.3	/	0.05	full growth medium 5% serum no cholera	8	C2	161	NA	1	2020-09-02	MCF10A P15 blank PET (3.0 micron, 0.3 cm^2) full growth medium 5% serum no cholera	2-3d	Decant	010
MCF-10A	15	0	PET	3	0.3	/	0.05	full growth medium 5% serum no cholera	8	C2	159	NA	1	2020-09-02	MCF10A P15 blank PET (3.0 micron, 0.3 cm^2) full growth medium 5% serum no cholera	2-3d	Decant	010
MCF-10A	15	0	PET	3	0.3	/	0.05	full growth medium 5% serum no cholera	8	C2	158	NA	1	2020-09-02	MCF10A P15 blank PET (3.0 micron, 0.3 cm^2) full growth medium 5% serum no cholera	2-3d	Decant	010
MCF-10A	15	125000	PET	3	0.3	/	0.1	full growth medium 10% serum no cholera	8	A3	224	NA	0	2020-09-02	MCF10A P15 125000 cells/cm^2 PET (3.0 micron, 0.3 cm^2) full growth medium 10% serum no cholera	2-3d	Decant	009
MCF-10A	15	125000	PET	3	0.3	/	0.1	full growth medium 10% serum no cholera	8	A3	230	NA	0	2020-09-02	MCF10A P15 125000 cells/cm^2 PET (3.0 micron, 0.3 cm^2) full growth medium 10% serum no cholera	2-3d	Decant	009
MCF-10A	15	125000	PET	3	0.3	/	0.1	full growth medium 10% serum no cholera	8	A3	233	NA	0	2020-09-02	MCF10A P15 125000 cells/cm^2 PET (3.0 micron, 0.3 cm^2) full growth medium 10% serum no cholera	2-3d	Decant	009
MCF-10A	15	125000	PET	3	0.3	/	0.1	full growth medium 10% serum no cholera	8	B3	229	NA	0	2020-09-02	MCF10A P15 125000 cells/cm^2 PET (3.0 micron, 0.3 cm^2) full growth medium 10% serum no cholera	2-3d	Decant	009
MCF-10A	15	125000	PET	3	0.3	/	0.1	full growth medium 10% serum no cholera	8	B3	227	NA	0	2020-09-02	MCF10A P15 125000 cells/cm^2 PET (3.0 micron, 0.3 cm^2) full growth medium 10% serum no cholera	2-3d	Decant	009
MCF-10A	15	125000	PET	3	0.3	/	0.1	full growth medium 10% serum no cholera	8	B3	222	NA	0	2020-09-02	MCF10A P15 125000 cells/cm^2 PET (3.0 micron, 0.3 cm^2) full growth medium 10% serum no cholera	2-3d	Decant	009
MCF-10A	15	0	PET	3	0.3	/	0.1	full growth medium 10% serum no cholera	8	C3	159	NA	1	2020-09-02	MCF10A P15 blank PET (3.0 micron, 0.3 cm^2) full growth medium 10% serum no cholera	2-3d	Decant	009
MCF-10A	15	0	PET	3	0.3	/	0.1	full growth medium 10% serum no cholera	8	C3	162	NA	1	2020-09-02	MCF10A P15 blank PET (3.0 micron, 0.3 cm^2) full growth medium 10% serum no cholera	2-3d	Decant	009
MCF-10A	15	0	PET	3	0.3	/	0.1	full growth medium 10% serum no cholera	8	C3	165	NA	1	2020-09-02	MCF10A P15 blank PET (3.0 micron, 0.3 cm^2) full growth medium 10% serum no cholera	2-3d	Decant	009
MCF-10A	15	125000	PET	3	0.3	/	0.01	full growth medium 1% serum no cholera	9	A1	161	NA	0	2020-09-02	MCF10A P15 125000 cells/cm^2 PET (3.0 micron, 0.3 cm^2) full growth medium 1% serum no cholera	2-3d	Decant	008
MCF-10A	15	125000	PET	3	0.3	/	0.01	full growth medium 1% serum no cholera	9	A1	169	NA	0	2020-09-02	MCF10A P15 125000 cells/cm^2 PET (3.0 micron, 0.3 cm^2) full growth medium 1% serum no cholera	2-3d	Decant	008
MCF-10A	15	125000	PET	3	0.3	/	0.01	full growth medium 1% serum no cholera	9	A1	178	NA	0	2020-09-02	MCF10A P15 125000 cells/cm^2 PET (3.0 micron, 0.3 cm^2) full growth medium 1% serum no cholera	2-3d	Decant	008
MCF-10A	15	125000	PET	3	0.3	/	0.01	full growth medium 1% serum no cholera	9	B1	167	NA	0	2020-09-02	MCF10A P15 125000 cells/cm^2 PET (3.0 micron, 0.3 cm^2) full growth medium 1% serum no cholera	2-3d	Decant	008
MCF-10A	15	125000	PET	3	0.3	/	0.01	full growth medium 1% serum no cholera	9	B1	170	NA	0	2020-09-02	MCF10A P15 125000 cells/cm^2 PET (3.0 micron, 0.3 cm^2) full growth medium 1% serum no cholera	2-3d	Decant	008
MCF-10A	15	125000	PET	3	0.3	/	0.01	full growth medium 1% serum no cholera	9	B1	172	NA	0	2020-09-02	MCF10A P15 125000 cells/cm^2 PET (3.0 micron, 0.3 cm^2) full growth medium 1% serum no cholera	2-3d	Decant	008
MCF-10A	15	0	PET	3	0.3	/	0.01	full growth medium 1% serum no cholera	9	C1	158	NA	1	2020-09-02	MCF10A P15 blank PET (3.0 micron, 0.3 cm^2) full growth medium 1% serum no cholera	2-3d	Decant	008
MCF-10A	15	0	PET	3	0.3	/	0.01	full growth medium 1% serum no cholera	9	C1	150	NA	1	2020-09-02	MCF10A P15 blank PET (3.0 micron, 0.3 cm^2) full growth medium 1% serum no cholera	2-3d	Decant	008
MCF-10A	15	0	PET	3	0.3	/	0.01	full growth medium 1% serum no cholera	9	C1	155	NA	1	2020-09-02	MCF10A P15 blank PET (3.0 micron, 0.3 cm^2) full growth medium 1% serum no cholera	2-3d	Decant	008
MCF-10A	15	125000	PET	3	0.3	/	0.05	full growth medium 5% serum no cholera	9	A2	207	NA	0	2020-09-02	MCF10A P15 125000 cells/cm^2 PET (3.0 micron, 0.3 cm^2) full growth medium 5% serum no cholera	2-3d	Decant	010
MCF-10A	15	125000	PET	3	0.3	/	0.05	full growth medium 5% serum no cholera	9	A2	215	NA	0	2020-09-02	MCF10A P15 125000 cells/cm^2 PET (3.0 micron, 0.3 cm^2) full growth medium 5% serum no cholera	2-3d	Decant	010
MCF-10A	15	125000	PET	3	0.3	/	0.05	full growth medium 5% serum no cholera	9	A2	210	NA	0	2020-09-02	MCF10A P15 125000 cells/cm^2 PET (3.0 micron, 0.3 cm^2) full growth medium 5% serum no cholera	2-3d	Decant	010
MCF-10A	15	125000	PET	3	0.3	/	0.05	full growth medium 5% serum no cholera	9	B2	216	NA	0	2020-09-02	MCF10A P15 125000 cells/cm^2 PET (3.0 micron, 0.3 cm^2) full growth medium 5% serum no cholera	2-3d	Decant	010
MCF-10A	15	125000	PET	3	0.3	/	0.05	full growth medium 5% serum no cholera	9	B2	229	NA	0	2020-09-02	MCF10A P15 125000 cells/cm^2 PET (3.0 micron, 0.3 cm^2) full growth medium 5% serum no cholera	2-3d	Decant	010
MCF-10A	15	125000	PET	3	0.3	/	0.05	full growth medium 5% serum no cholera	9	B2	213	NA	0	2020-09-02	MCF10A P15 125000 cells/cm^2 PET (3.0 micron, 0.3 cm^2) full growth medium 5% serum no cholera	2-3d	Decant	010
MCF-10A	15	0	PET	3	0.3	/	0.05	full growth medium 5% serum no cholera	9	C2	155	NA	1	2020-09-02	MCF10A P15 blank PET (3.0 micron, 0.3 cm^2) full growth medium 5% serum no cholera	2-3d	Decant	010
MCF-10A	15	0	PET	3	0.3	/	0.05	full growth medium 5% serum no cholera	9	C2	160	NA	1	2020-09-02	MCF10A P15 blank PET (3.0 micron, 0.3 cm^2) full growth medium 5% serum no cholera	2-3d	Decant	010
MCF-10A	15	0	PET	3	0.3	/	0.05	full growth medium 5% serum no cholera	9	C2	160	NA	1	2020-09-02	MCF10A P15 blank PET (3.0 micron, 0.3 cm^2) full growth medium 5% serum no cholera	2-3d	Decant	010
MCF-10A	15	125000	PET	3	0.3	/	0.1	full growth medium 10% serum no cholera	9	A3	228	NA	0	2020-09-02	MCF10A P15 125000 cells/cm^2 PET (3.0 micron, 0.3 cm^2) full growth medium 10% serum no cholera	2-3d	Decant	009
MCF-10A	15	125000	PET	3	0.3	/	0.1	full growth medium 10% serum no cholera	9	A3	230	NA	0	2020-09-02	MCF10A P15 125000 cells/cm^2 PET (3.0 micron, 0.3 cm^2) full growth medium 10% serum no cholera	2-3d	Decant	009
MCF-10A	15	125000	PET	3	0.3	/	0.1	full growth medium 10% serum no cholera	9	A3	218	NA	0	2020-09-02	MCF10A P15 125000 cells/cm^2 PET (3.0 micron, 0.3 cm^2) full growth medium 10% serum no cholera	2-3d	Decant	009
MCF-10A	15	125000	PET	3	0.3	/	0.1	full growth medium 10% serum no cholera	9	B3	228	NA	0	2020-09-02	MCF10A P15 125000 cells/cm^2 PET (3.0 micron, 0.3 cm^2) full growth medium 10% serum no cholera	2-3d	Decant	009
MCF-10A	15	125000	PET	3	0.3	/	0.1	full growth medium 10% serum no cholera	9	B3	221	NA	0	2020-09-02	MCF10A P15 125000 cells/cm^2 PET (3.0 micron, 0.3 cm^2) full growth medium 10% serum no cholera	2-3d	Decant	009
MCF-10A	15	125000	PET	3	0.3	/	0.1	full growth medium 10% serum no cholera	9	B3	202	NA	0	2020-09-02	MCF10A P15 125000 cells/cm^2 PET (3.0 micron, 0.3 cm^2) full growth medium 10% serum no cholera	2-3d	Decant	009
MCF-10A	15	0	PET	3	0.3	/	0.1	full growth medium 10% serum no cholera	9	C3	167	NA	1	2020-09-02	MCF10A P15 blank PET (3.0 micron, 0.3 cm^2) full growth medium 10% serum no cholera	2-3d	Decant	009
MCF-10A	15	0	PET	3	0.3	/	0.1	full growth medium 10% serum no cholera	9	C3	159	NA	1	2020-09-02	MCF10A P15 blank PET (3.0 micron, 0.3 cm^2) full growth medium 10% serum no cholera	2-3d	Decant	009
MCF-10A	15	0	PET	3	0.3	/	0.1	full growth medium 10% serum no cholera	9	C3	169	NA	1	2020-09-02	MCF10A P15 blank PET (3.0 micron, 0.3 cm^2) full growth medium 10% serum no cholera	2-3d	Decant	009
MCF-7	12		PET	0.4	0.3	/	0.05	full_growth_medium_no_betaestradiol_5%	3	B1	262	NA	0	2020-11-05	MCF-7 P12 200 000 cells/cm^2 PET (0,4 micron, 0.3 cm^2) Medium without beta-estradiol, 5% serum	2-3d	decant	046
MCF-7	12		PET	0.4	0.3	/	0.05	full_growth_medium_no_betaestradiol_5%	3	B1	250	NA	0	2020-11-05	MCF-7 P12 200 000 cells/cm^2 PET (0,4 micron, 0.3 cm^2) Medium without beta-estradiol, 5% serum	2-3d	decant	046
MCF-7	12		PET	0.4	0.3	/	0.05	full_growth_medium_no_betaestradiol_5%	3	B1	271	NA	0	2020-11-05	MCF-7 P12 200 000 cells/cm^2 PET (0,4 micron, 0.3 cm^2) Medium without beta-estradiol, 5% serum	2-3d	decant	046
MCF-7	12		PET	0.4	0.3	/	0.05	full_growth_medium_no_betaestradiol_5%	3	B2	278	NA	0	2020-11-05	MCF-7 P12 200 000 cells/cm^2 PET (0,4 micron, 0.3 cm^2) Medium without beta-estradiol, 5% serum	2-3d	decant	046
MCF-7	12		PET	0.4	0.3	/	0.05	full_growth_medium_no_betaestradiol_5%	3	B2	279	NA	0	2020-11-05	MCF-7 P12 200 000 cells/cm^2 PET (0,4 micron, 0.3 cm^2) Medium without beta-estradiol, 5% serum	2-3d	decant	046
MCF-7	12		PET	0.4	0.3	/	0.05	full_growth_medium_no_betaestradiol_5%	3	B2	281	NA	0	2020-11-05	MCF-7 P12 200 000 cells/cm^2 PET (0,4 micron, 0.3 cm^2) Medium without beta-estradiol, 5% serum	2-3d	decant	046
MCF-7	12		PET	0.4	0.3	/	0.05	full_growth_medium_no_betaestradiol_5%	3	B3	258	NA	0	2020-11-05	MCF-7 P12 200 000 cells/cm^2 PET (0,4 micron, 0.3 cm^2) Medium without beta-estradiol, 5% serum	2-3d	decant	046
MCF-7	12		PET	0.4	0.3	/	0.05	full_growth_medium_no_betaestradiol_5%	3	B3	255	NA	0	2020-11-05	MCF-7 P12 200 000 cells/cm^2 PET (0,4 micron, 0.3 cm^2) Medium without beta-estradiol, 5% serum	2-3d	decant	046
MCF-7	12		PET	0.4	0.3	/	0.05	full_growth_medium_no_betaestradiol_5%	3	B3	262	NA	0	2020-11-05	MCF-7 P12 200 000 cells/cm^2 PET (0,4 micron, 0.3 cm^2) Medium without beta-estradiol, 5% serum	2-3d	decant	046
MCF-7	12		PET	0.4	0.3	/	0.05	full_growth_medium_no_betaestradiol_5%	3	B4	258	NA	0	2020-11-05	MCF-7 P12 200 000 cells/cm^2 PET (0,4 micron, 0.3 cm^2) Medium without beta-estradiol, 5% serum	2-3d	decant	046
MCF-7	12		PET	0.4	0.3	/	0.05	full_growth_medium_no_betaestradiol_5%	3	B4	251	NA	0	2020-11-05	MCF-7 P12 200 000 cells/cm^2 PET (0,4 micron, 0.3 cm^2) Medium without beta-estradiol, 5% serum	2-3d	decant	046
MCF-7	12		PET	0.4	0.3	/	0.05	full_growth_medium_no_betaestradiol_5%	3	B4	262	NA	0	2020-11-05	MCF-7 P12 200 000 cells/cm^2 PET (0,4 micron, 0.3 cm^2) Medium without beta-estradiol, 5% serum	2-3d	decant	046
MCF-7	12		PET	0.4	0.3	/	0.05	full_growth_medium_no_betaestradiol_5%	3	B5	165	NA	1	2020-11-05	MCF-7 P12 200 000 cells/cm^2 PET (0,4 micron, 0.3 cm^2) Medium without beta-estradiol, 5% serum	2-3d	decant	046
MCF-7	12		PET	0.4	0.3	/	0.05	full_growth_medium_no_betaestradiol_5%	3	B5	165	NA	1	2020-11-05	MCF-7 P12 200 000 cells/cm^2 PET (0,4 micron, 0.3 cm^2) Medium without beta-estradiol, 5% serum	2-3d	decant	046
MCF-7	12		PET	0.4	0.3	/	0.05	full_growth_medium_no_betaestradiol_5%	3	B5	170	NA	1	2020-11-05	MCF-7 P12 200 000 cells/cm^2 PET (0,4 micron, 0.3 cm^2) Medium without beta-estradiol, 5% serum	2-3d	decant	046
MCF-7	12		PET	0.4	0.3	/	0.05	full_growth_medium_no_betaestradiol_5%	4	B1	350	NA	0	2020-11-05	MCF-7 P12 200 000 cells/cm^2 PET (0,4 micron, 0.3 cm^2) Medium without beta-estradiol, 5% serum	2-3d	decant	046
MCF-7	12		PET	0.4	0.3	/	0.05	full_growth_medium_no_betaestradiol_5%	4	B1	355	NA	0	2020-11-05	MCF-7 P12 200 000 cells/cm^2 PET (0,4 micron, 0.3 cm^2) Medium without beta-estradiol, 5% serum	2-3d	decant	046
MCF-7	12		PET	0.4	0.3	/	0.05	full_growth_medium_no_betaestradiol_5%	4	B1	356	NA	0	2020-11-05	MCF-7 P12 200 000 cells/cm^2 PET (0,4 micron, 0.3 cm^2) Medium without beta-estradiol, 5% serum	2-3d	decant	046
MCF-7	12		PET	0.4	0.3	/	0.05	full_growth_medium_no_betaestradiol_5%	4	B2	430	NA	0	2020-11-05	MCF-7 P12 200 000 cells/cm^2 PET (0,4 micron, 0.3 cm^2) Medium without beta-estradiol, 5% serum	2-3d	decant	046
MCF-7	12		PET	0.4	0.3	/	0.05	full_growth_medium_no_betaestradiol_5%	4	B2	442	NA	0	2020-11-05	MCF-7 P12 200 000 cells/cm^2 PET (0,4 micron, 0.3 cm^2) Medium without beta-estradiol, 5% serum	2-3d	decant	046
MCF-7	12		PET	0.4	0.3	/	0.05	full_growth_medium_no_betaestradiol_5%	4	B2	438	NA	0	2020-11-05	MCF-7 P12 200 000 cells/cm^2 PET (0,4 micron, 0.3 cm^2) Medium without beta-estradiol, 5% serum	2-3d	decant	046
MCF-7	12		PET	0.4	0.3	/	0.05	full_growth_medium_no_betaestradiol_5%	4	B3	396	NA	0	2020-11-05	MCF-7 P12 200 000 cells/cm^2 PET (0,4 micron, 0.3 cm^2) Medium without beta-estradiol, 5% serum	2-3d	decant	046
MCF-7	12		PET	0.4	0.3	/	0.05	full_growth_medium_no_betaestradiol_5%	4	B3	404	NA	0	2020-11-05	MCF-7 P12 200 000 cells/cm^2 PET (0,4 micron, 0.3 cm^2) Medium without beta-estradiol, 5% serum	2-3d	decant	046
MCF-7	12		PET	0.4	0.3	/	0.05	full_growth_medium_no_betaestradiol_5%	4	B3	405	NA	0	2020-11-05	MCF-7 P12 200 000 cells/cm^2 PET (0,4 micron, 0.3 cm^2) Medium without beta-estradiol, 5% serum	2-3d	decant	046
MCF-7	12		PET	0.4	0.3	/	0.05	full_growth_medium_no_betaestradiol_5%	4	B4	327	NA	0	2020-11-05	MCF-7 P12 200 000 cells/cm^2 PET (0,4 micron, 0.3 cm^2) Medium without beta-estradiol, 5% serum	2-3d	decant	046
MCF-7	12		PET	0.4	0.3	/	0.05	full_growth_medium_no_betaestradiol_5%	4	B4	335	NA	0	2020-11-05	MCF-7 P12 200 000 cells/cm^2 PET (0,4 micron, 0.3 cm^2) Medium without beta-estradiol, 5% serum	2-3d	decant	046
MCF-7	12		PET	0.4	0.3	/	0.05	full_growth_medium_no_betaestradiol_5%	4	B4	330	NA	0	2020-11-05	MCF-7 P12 200 000 cells/cm^2 PET (0,4 micron, 0.3 cm^2) Medium without beta-estradiol, 5% serum	2-3d	decant	046
MCF-7	12		PET	0.4	0.3	/	0.05	full_growth_medium_no_betaestradiol_5%	4	B5	151	NA	1	2020-11-05	MCF-7 P12 200 000 cells/cm^2 PET (0,4 micron, 0.3 cm^2) Medium without beta-estradiol, 5% serum	2-3d	decant	046
MCF-7	12		PET	0.4	0.3	/	0.05	full_growth_medium_no_betaestradiol_5%	4	B5	154	NA	1	2020-11-05	MCF-7 P12 200 000 cells/cm^2 PET (0,4 micron, 0.3 cm^2) Medium without beta-estradiol, 5% serum	2-3d	decant	046
MCF-7	12		PET	0.4	0.3	/	0.05	full_growth_medium_no_betaestradiol_5%	4	B5	152	NA	1	2020-11-05	MCF-7 P12 200 000 cells/cm^2 PET (0,4 micron, 0.3 cm^2) Medium without beta-estradiol, 5% serum	2-3d	decant	046
MCF-7	12		PET	0.4	0.3	/	0.05	full_growth_medium_no_betaestradiol_5%	5	B1	407	NA	0	2020-11-05	MCF-7 P12 200 000 cells/cm^2 PET (0,4 micron, 0.3 cm^2) Medium without beta-estradiol, 5% serum	2-3d	decant	046
MCF-7	12		PET	0.4	0.3	/	0.05	full_growth_medium_no_betaestradiol_5%	5	B1	404	NA	0	2020-11-05	MCF-7 P12 200 000 cells/cm^2 PET (0,4 micron, 0.3 cm^2) Medium without beta-estradiol, 5% serum	2-3d	decant	046
MCF-7	12		PET	0.4	0.3	/	0.05	full_growth_medium_no_betaestradiol_5%	5	B1	415	NA	0	2020-11-05	MCF-7 P12 200 000 cells/cm^2 PET (0,4 micron, 0.3 cm^2) Medium without beta-estradiol, 5% serum	2-3d	decant	046
MCF-7	12		PET	0.4	0.3	/	0.05	full_growth_medium_no_betaestradiol_5%	5	B2	535	NA	0	2020-11-05	MCF-7 P12 200 000 cells/cm^2 PET (0,4 micron, 0.3 cm^2) Medium without beta-estradiol, 5% serum	2-3d	decant	046
MCF-7	12		PET	0.4	0.3	/	0.05	full_growth_medium_no_betaestradiol_5%	5	B2	536	NA	0	2020-11-05	MCF-7 P12 200 000 cells/cm^2 PET (0,4 micron, 0.3 cm^2) Medium without beta-estradiol, 5% serum	2-3d	decant	046
MCF-7	12		PET	0.4	0.3	/	0.05	full_growth_medium_no_betaestradiol_5%	5	B2	535	NA	0	2020-11-05	MCF-7 P12 200 000 cells/cm^2 PET (0,4 micron, 0.3 cm^2) Medium without beta-estradiol, 5% serum	2-3d	decant	046
MCF-7	12		PET	0.4	0.3	/	0.05	full_growth_medium_no_betaestradiol_5%	5	B3	510	NA	0	2020-11-05	MCF-7 P12 200 000 cells/cm^2 PET (0,4 micron, 0.3 cm^2) Medium without beta-estradiol, 5% serum	2-3d	decant	046
MCF-7	12		PET	0.4	0.3	/	0.05	full_growth_medium_no_betaestradiol_5%	5	B3	513	NA	0	2020-11-05	MCF-7 P12 200 000 cells/cm^2 PET (0,4 micron, 0.3 cm^2) Medium without beta-estradiol, 5% serum	2-3d	decant	046
MCF-7	12		PET	0.4	0.3	/	0.05	full_growth_medium_no_betaestradiol_5%	5	B3	513	NA	0	2020-11-05	MCF-7 P12 200 000 cells/cm^2 PET (0,4 micron, 0.3 cm^2) Medium without beta-estradiol, 5% serum	2-3d	decant	046
MCF-7	12		PET	0.4	0.3	/	0.05	full_growth_medium_no_betaestradiol_5%	5	B4	402	NA	0	2020-11-05	MCF-7 P12 200 000 cells/cm^2 PET (0,4 micron, 0.3 cm^2) Medium without beta-estradiol, 5% serum	2-3d	decant	046
MCF-7	12		PET	0.4	0.3	/	0.05	full_growth_medium_no_betaestradiol_5%	5	B4	416	NA	0	2020-11-05	MCF-7 P12 200 000 cells/cm^2 PET (0,4 micron, 0.3 cm^2) Medium without beta-estradiol, 5% serum	2-3d	decant	046
MCF-7	12		PET	0.4	0.3	/	0.05	full_growth_medium_no_betaestradiol_5%	5	B4	408	NA	0	2020-11-05	MCF-7 P12 200 000 cells/cm^2 PET (0,4 micron, 0.3 cm^2) Medium without beta-estradiol, 5% serum	2-3d	decant	046
MCF-7	12		PET	0.4	0.3	/	0.05	full_growth_medium_no_betaestradiol_5%	5	B5	162	NA	1	2020-11-05	MCF-7 P12 200 000 cells/cm^2 PET (0,4 micron, 0.3 cm^2) Medium without beta-estradiol, 5% serum	2-3d	decant	046
MCF-7	12		PET	0.4	0.3	/	0.05	full_growth_medium_no_betaestradiol_5%	5	B5	162	NA	1	2020-11-05	MCF-7 P12 200 000 cells/cm^2 PET (0,4 micron, 0.3 cm^2) Medium without beta-estradiol, 5% serum	2-3d	decant	046
MCF-7	12		PET	0.4	0.3	/	0.05	full_growth_medium_no_betaestradiol_5%	5	B5	172	NA	1	2020-11-05	MCF-7 P12 200 000 cells/cm^2 PET (0,4 micron, 0.3 cm^2) Medium without beta-estradiol, 5% serum	2-3d	decant	046
MCF-7	12		PET	0.4	0.3	/	0.05	full_growth_medium_no_betaestradiol_5%	6	B2	754	NA	0	2020-11-05	MCF-7 P12 200 000 cells/cm^2 PET (0,4 micron, 0.3 cm^2) Medium without beta-estradiol, 5% serum	2-3d	decant	046
MCF-7	12		PET	0.4	0.3	/	0.05	full_growth_medium_no_betaestradiol_5%	6	B2	740	NA	0	2020-11-05	MCF-7 P12 200 000 cells/cm^2 PET (0,4 micron, 0.3 cm^2) Medium without beta-estradiol, 5% serum	2-3d	decant	046
MCF-7	12		PET	0.4	0.3	/	0.05	full_growth_medium_no_betaestradiol_5%	6	B2	757	NA	0	2020-11-05	MCF-7 P12 200 000 cells/cm^2 PET (0,4 micron, 0.3 cm^2) Medium without beta-estradiol, 5% serum	2-3d	decant	046
MCF-7	12		PET	0.4	0.3	/	0.05	full_growth_medium_no_betaestradiol_5%	6	B3	741	NA	0	2020-11-05	MCF-7 P12 200 000 cells/cm^2 PET (0,4 micron, 0.3 cm^2) Medium without beta-estradiol, 5% serum	2-3d	decant	046
MCF-7	12		PET	0.4	0.3	/	0.05	full_growth_medium_no_betaestradiol_5%	6	B3	733	NA	0	2020-11-05	MCF-7 P12 200 000 cells/cm^2 PET (0,4 micron, 0.3 cm^2) Medium without beta-estradiol, 5% serum	2-3d	decant	046
MCF-7	12		PET	0.4	0.3	/	0.05	full_growth_medium_no_betaestradiol_5%	6	B3	729	NA	0	2020-11-05	MCF-7 P12 200 000 cells/cm^2 PET (0,4 micron, 0.3 cm^2) Medium without beta-estradiol, 5% serum	2-3d	decant	046
MCF-7	12		PET	0.4	0.3	/	0.05	full_growth_medium_no_betaestradiol_5%	6	B4	518	NA	0	2020-11-05	MCF-7 P12 200 000 cells/cm^2 PET (0,4 micron, 0.3 cm^2) Medium without beta-estradiol, 5% serum	2-3d	decant	046
MCF-7	12		PET	0.4	0.3	/	0.05	full_growth_medium_no_betaestradiol_5%	6	B4	528	NA	0	2020-11-05	MCF-7 P12 200 000 cells/cm^2 PET (0,4 micron, 0.3 cm^2) Medium without beta-estradiol, 5% serum	2-3d	decant	046
MCF-7	12		PET	0.4	0.3	/	0.05	full_growth_medium_no_betaestradiol_5%	6	B4	524	NA	0	2020-11-05	MCF-7 P12 200 000 cells/cm^2 PET (0,4 micron, 0.3 cm^2) Medium without beta-estradiol, 5% serum	2-3d	decant	046
MCF-7	12		PET	0.4	0.3	/	0.05	full_growth_medium_no_betaestradiol_5%	6	B5	204	NA	1	2020-11-05	MCF-7 P12 200 000 cells/cm^2 PET (0,4 micron, 0.3 cm^2) Medium without beta-estradiol, 5% serum	2-3d	decant	046
MCF-7	12		PET	0.4	0.3	/	0.05	full_growth_medium_no_betaestradiol_5%	6	B5	212	NA	1	2020-11-05	MCF-7 P12 200 000 cells/cm^2 PET (0,4 micron, 0.3 cm^2) Medium without beta-estradiol, 5% serum	2-3d	decant	046
MCF-7	12		PET	0.4	0.3	/	0.05	full_growth_medium_no_betaestradiol_5%	6	B5	195	NA	1	2020-11-05	MCF-7 P12 200 000 cells/cm^2 PET (0,4 micron, 0.3 cm^2) Medium without beta-estradiol, 5% serum	2-3d	decant	046
MCF-7	12		PET	0.4	0.3	/	0.05	full_growth_medium_no_betaestradiol_5%	7	B2	727	NA	0	2020-11-05	MCF-7 P12 200 000 cells/cm^2 PET (0,4 micron, 0.3 cm^2) Medium without beta-estradiol, 5% serum	2-3d	decant	046
MCF-7	12		PET	0.4	0.3	/	0.05	full_growth_medium_no_betaestradiol_5%	7	B2	736	NA	0	2020-11-05	MCF-7 P12 200 000 cells/cm^2 PET (0,4 micron, 0.3 cm^2) Medium without beta-estradiol, 5% serum	2-3d	decant	046
MCF-7	12		PET	0.4	0.3	/	0.05	full_growth_medium_no_betaestradiol_5%	7	B2	743	NA	0	2020-11-05	MCF-7 P12 200 000 cells/cm^2 PET (0,4 micron, 0.3 cm^2) Medium without beta-estradiol, 5% serum	2-3d	decant	046
MCF-7	12		PET	0.4	0.3	/	0.05	full_growth_medium_no_betaestradiol_5%	7	B3	730	NA	0	2020-11-05	MCF-7 P12 200 000 cells/cm^2 PET (0,4 micron, 0.3 cm^2) Medium without beta-estradiol, 5% serum	2-3d	decant	046
MCF-7	12		PET	0.4	0.3	/	0.05	full_growth_medium_no_betaestradiol_5%	7	B3	747	NA	0	2020-11-05	MCF-7 P12 200 000 cells/cm^2 PET (0,4 micron, 0.3 cm^2) Medium without beta-estradiol, 5% serum	2-3d	decant	046
MCF-7	12		PET	0.4	0.3	/	0.05	full_growth_medium_no_betaestradiol_5%	7	B3	739	NA	0	2020-11-05	MCF-7 P12 200 000 cells/cm^2 PET (0,4 micron, 0.3 cm^2) Medium without beta-estradiol, 5% serum	2-3d	decant	046
MCF-7	12		PET	0.4	0.3	/	0.05	full_growth_medium_no_betaestradiol_5%	7	B4	533	NA	0	2020-11-05	MCF-7 P12 200 000 cells/cm^2 PET (0,4 micron, 0.3 cm^2) Medium without beta-estradiol, 5% serum	2-3d	decant	046
MCF-7	12		PET	0.4	0.3	/	0.05	full_growth_medium_no_betaestradiol_5%	7	B4	537	NA	0	2020-11-05	MCF-7 P12 200 000 cells/cm^2 PET (0,4 micron, 0.3 cm^2) Medium without beta-estradiol, 5% serum	2-3d	decant	046
MCF-7	12		PET	0.4	0.3	/	0.05	full_growth_medium_no_betaestradiol_5%	7	B4	542	NA	0	2020-11-05	MCF-7 P12 200 000 cells/cm^2 PET (0,4 micron, 0.3 cm^2) Medium without beta-estradiol, 5% serum	2-3d	decant	046
MCF-7	12		PET	0.4	0.3	/	0.05	full_growth_medium_no_betaestradiol_5%	7	B5	182	NA	1	2020-11-05	MCF-7 P12 200 000 cells/cm^2 PET (0,4 micron, 0.3 cm^2) Medium without beta-estradiol, 5% serum	2-3d	decant	046
MCF-7	12		PET	0.4	0.3	/	0.05	full_growth_medium_no_betaestradiol_5%	7	B5	192	NA	1	2020-11-05	MCF-7 P12 200 000 cells/cm^2 PET (0,4 micron, 0.3 cm^2) Medium without beta-estradiol, 5% serum	2-3d	decant	046
MCF-7	12		PET	0.4	0.3	/	0.05	full_growth_medium_no_betaestradiol_5%	7	B5	186	NA	1	2020-11-05	MCF-7 P12 200 000 cells/cm^2 PET (0,4 micron, 0.3 cm^2) Medium without beta-estradiol, 5% serum	2-3d	decant	046
MCF-7	12		PET	0.4	0.3	/	0.05	full_growth_medium_no_betaestradiol_5%	9	B2	718	NA	0	2020-11-05	MCF-7 P12 200 000 cells/cm^2 PET (0,4 micron, 0.3 cm^2) Medium without beta-estradiol, 5% serum	2-3d	decant	046
MCF-7	12		PET	0.4	0.3	/	0.05	full_growth_medium_no_betaestradiol_5%	9	B2	722	NA	0	2020-11-05	MCF-7 P12 200 000 cells/cm^2 PET (0,4 micron, 0.3 cm^2) Medium without beta-estradiol, 5% serum	2-3d	decant	046
MCF-7	12		PET	0.4	0.3	/	0.05	full_growth_medium_no_betaestradiol_5%	9	B2	728	NA	0	2020-11-05	MCF-7 P12 200 000 cells/cm^2 PET (0,4 micron, 0.3 cm^2) Medium without beta-estradiol, 5% serum	2-3d	decant	046
MCF-7	12		PET	0.4	0.3	/	0.05	full_growth_medium_no_betaestradiol_5%	9	B3	731	NA	0	2020-11-05	MCF-7 P12 200 000 cells/cm^2 PET (0,4 micron, 0.3 cm^2) Medium without beta-estradiol, 5% serum	2-3d	decant	046
MCF-7	12		PET	0.4	0.3	/	0.05	full_growth_medium_no_betaestradiol_5%	9	B3	741	NA	0	2020-11-05	MCF-7 P12 200 000 cells/cm^2 PET (0,4 micron, 0.3 cm^2) Medium without beta-estradiol, 5% serum	2-3d	decant	046
MCF-7	12		PET	0.4	0.3	/	0.05	full_growth_medium_no_betaestradiol_5%	9	B3	751	NA	0	2020-11-05	MCF-7 P12 200 000 cells/cm^2 PET (0,4 micron, 0.3 cm^2) Medium without beta-estradiol, 5% serum	2-3d	decant	046
MCF-7	12		PET	0.4	0.3	/	0.05	full_growth_medium_no_betaestradiol_5%	9	B4	653	NA	0	2020-11-05	MCF-7 P12 200 000 cells/cm^2 PET (0,4 micron, 0.3 cm^2) Medium without beta-estradiol, 5% serum	2-3d	decant	046
MCF-7	12		PET	0.4	0.3	/	0.05	full_growth_medium_no_betaestradiol_5%	9	B4	658	NA	0	2020-11-05	MCF-7 P12 200 000 cells/cm^2 PET (0,4 micron, 0.3 cm^2) Medium without beta-estradiol, 5% serum	2-3d	decant	046
MCF-7	12		PET	0.4	0.3	/	0.05	full_growth_medium_no_betaestradiol_5%	9	B4	661	NA	0	2020-11-05	MCF-7 P12 200 000 cells/cm^2 PET (0,4 micron, 0.3 cm^2) Medium without beta-estradiol, 5% serum	2-3d	decant	046
MCF-7	12		PET	0.4	0.3	/	0.05	full_growth_medium_no_betaestradiol_5%	9	B5	204	NA	1	2020-11-05	MCF-7 P12 200 000 cells/cm^2 PET (0,4 micron, 0.3 cm^2) Medium without beta-estradiol, 5% serum	2-3d	decant	046
MCF-7	12		PET	0.4	0.3	/	0.05	full_growth_medium_no_betaestradiol_5%	9	B5	210	NA	1	2020-11-05	MCF-7 P12 200 000 cells/cm^2 PET (0,4 micron, 0.3 cm^2) Medium without beta-estradiol, 5% serum	2-3d	decant	046
MCF-7	12		PET	0.4	0.3	/	0.05	full_growth_medium_no_betaestradiol_5%	9	B5	213	NA	1	2020-11-05	MCF-7 P12 200 000 cells/cm^2 PET (0,4 micron, 0.3 cm^2) Medium without beta-estradiol, 5% serum	2-3d	decant	046
MCF-7	12		PET	3	0.3	/	0.05	full_growth_medium_no_betaestradiol_5%	3	A1	219	NA	0	2020-11-05	MCF-7 P12 200 000 cells/cm^2 PET (3 micron, 0.3 cm^2) Medium without beta-estradiol, 5% serum	2-3d	decant	045
MCF-7	12		PET	3	0.3	/	0.05	full_growth_medium_no_betaestradiol_5%	3	A1	211	NA	0	2020-11-05	MCF-7 P12 200 000 cells/cm^2 PET (3 micron, 0.3 cm^2) Medium without beta-estradiol, 5% serum	2-3d	decant	045
MCF-7	12		PET	3	0.3	/	0.05	full_growth_medium_no_betaestradiol_5%	3	A1	226	NA	0	2020-11-05	MCF-7 P12 200 000 cells/cm^2 PET (3 micron, 0.3 cm^2) Medium without beta-estradiol, 5% serum	2-3d	decant	045
MCF-7	12		PET	3	0.3	/	0.05	full_growth_medium_no_betaestradiol_5%	3	A2	303	NA	0	2020-11-05	MCF-7 P12 200 000 cells/cm^2 PET (3 micron, 0.3 cm^2) Medium without beta-estradiol, 5% serum	2-3d	decant	045
MCF-7	12		PET	3	0.3	/	0.05	full_growth_medium_no_betaestradiol_5%	3	A2	294	NA	0	2020-11-05	MCF-7 P12 200 000 cells/cm^2 PET (3 micron, 0.3 cm^2) Medium without beta-estradiol, 5% serum	2-3d	decant	045
MCF-7	12		PET	3	0.3	/	0.05	full_growth_medium_no_betaestradiol_5%	3	A2	313	NA	0	2020-11-05	MCF-7 P12 200 000 cells/cm^2 PET (3 micron, 0.3 cm^2) Medium without beta-estradiol, 5% serum	2-3d	decant	045
MCF-7	12		PET	3	0.3	/	0.05	full_growth_medium_no_betaestradiol_5%	3	A3	285	NA	0	2020-11-05	MCF-7 P12 200 000 cells/cm^2 PET (3 micron, 0.3 cm^2) Medium without beta-estradiol, 5% serum	2-3d	decant	045
MCF-7	12		PET	3	0.3	/	0.05	full_growth_medium_no_betaestradiol_5%	3	A3	282	NA	0	2020-11-05	MCF-7 P12 200 000 cells/cm^2 PET (3 micron, 0.3 cm^2) Medium without beta-estradiol, 5% serum	2-3d	decant	045
MCF-7	12		PET	3	0.3	/	0.05	full_growth_medium_no_betaestradiol_5%	3	A3	296	NA	0	2020-11-05	MCF-7 P12 200 000 cells/cm^2 PET (3 micron, 0.3 cm^2) Medium without beta-estradiol, 5% serum	2-3d	decant	045
MCF-7	12		PET	3	0.3	/	0.05	full_growth_medium_no_betaestradiol_5%	3	A4	330	NA	0	2020-11-05	MCF-7 P12 200 000 cells/cm^2 PET (3 micron, 0.3 cm^2) Medium without beta-estradiol, 5% serum	2-3d	decant	045
MCF-7	12		PET	3	0.3	/	0.05	full_growth_medium_no_betaestradiol_5%	3	A4	322	NA	0	2020-11-05	MCF-7 P12 200 000 cells/cm^2 PET (3 micron, 0.3 cm^2) Medium without beta-estradiol, 5% serum	2-3d	decant	045
MCF-7	12		PET	3	0.3	/	0.05	full_growth_medium_no_betaestradiol_5%	3	A4	327	NA	0	2020-11-05	MCF-7 P12 200 000 cells/cm^2 PET (3 micron, 0.3 cm^2) Medium without beta-estradiol, 5% serum	2-3d	decant	045
MCF-7	12		PET	3	0.3	/	0.05	full_growth_medium_no_betaestradiol_5%	3	A5	124	NA	1	2020-11-05	MCF-7 P12 200 000 cells/cm^2 PET (3 micron, 0.3 cm^2) Medium without beta-estradiol, 5% serum	2-3d	decant	045
MCF-7	12		PET	3	0.3	/	0.05	full_growth_medium_no_betaestradiol_5%	3	A5	126	NA	1	2020-11-05	MCF-7 P12 200 000 cells/cm^2 PET (3 micron, 0.3 cm^2) Medium without beta-estradiol, 5% serum	2-3d	decant	045
MCF-7	12		PET	3	0.3	/	0.05	full_growth_medium_no_betaestradiol_5%	3	A5	127	NA	1	2020-11-05	MCF-7 P12 200 000 cells/cm^2 PET (3 micron, 0.3 cm^2) Medium without beta-estradiol, 5% serum	2-3d	decant	045
MCF-7	12		PET	3	0.3	/	0.05	full_growth_medium_no_betaestradiol_5%	4	A1	342	NA	0	2020-11-05	MCF-7 P12 200 000 cells/cm^2 PET (3 micron, 0.3 cm^2) Medium without beta-estradiol, 5% serum	2-3d	decant	045
MCF-7	12		PET	3	0.3	/	0.05	full_growth_medium_no_betaestradiol_5%	4	A1	344	NA	0	2020-11-05	MCF-7 P12 200 000 cells/cm^2 PET (3 micron, 0.3 cm^2) Medium without beta-estradiol, 5% serum	2-3d	decant	045
MCF-7	12		PET	3	0.3	/	0.05	full_growth_medium_no_betaestradiol_5%	4	A1	356	NA	0	2020-11-05	MCF-7 P12 200 000 cells/cm^2 PET (3 micron, 0.3 cm^2) Medium without beta-estradiol, 5% serum	2-3d	decant	045
MCF-7	12		PET	3	0.3	/	0.05	full_growth_medium_no_betaestradiol_5%	4	A2	563	NA	0	2020-11-05	MCF-7 P12 200 000 cells/cm^2 PET (3 micron, 0.3 cm^2) Medium without beta-estradiol, 5% serum	2-3d	decant	045
MCF-7	12		PET	3	0.3	/	0.05	full_growth_medium_no_betaestradiol_5%	4	A2	563	NA	0	2020-11-05	MCF-7 P12 200 000 cells/cm^2 PET (3 micron, 0.3 cm^2) Medium without beta-estradiol, 5% serum	2-3d	decant	045
MCF-7	12		PET	3	0.3	/	0.05	full_growth_medium_no_betaestradiol_5%	4	A2	560	NA	0	2020-11-05	MCF-7 P12 200 000 cells/cm^2 PET (3 micron, 0.3 cm^2) Medium without beta-estradiol, 5% serum	2-3d	decant	045
MCF-7	12		PET	3	0.3	/	0.05	full_growth_medium_no_betaestradiol_5%	4	A3	622	NA	0	2020-11-05	MCF-7 P12 200 000 cells/cm^2 PET (3 micron, 0.3 cm^2) Medium without beta-estradiol, 5% serum	2-3d	decant	045
MCF-7	12		PET	3	0.3	/	0.05	full_growth_medium_no_betaestradiol_5%	4	A3	625	NA	0	2020-11-05	MCF-7 P12 200 000 cells/cm^2 PET (3 micron, 0.3 cm^2) Medium without beta-estradiol, 5% serum	2-3d	decant	045
MCF-7	12		PET	3	0.3	/	0.05	full_growth_medium_no_betaestradiol_5%	4	A3	633	NA	0	2020-11-05	MCF-7 P12 200 000 cells/cm^2 PET (3 micron, 0.3 cm^2) Medium without beta-estradiol, 5% serum	2-3d	decant	045
MCF-7	12		PET	3	0.3	/	0.05	full_growth_medium_no_betaestradiol_5%	4	A4	620	NA	0	2020-11-05	MCF-7 P12 200 000 cells/cm^2 PET (3 micron, 0.3 cm^2) Medium without beta-estradiol, 5% serum	2-3d	decant	045
MCF-7	12		PET	3	0.3	/	0.05	full_growth_medium_no_betaestradiol_5%	4	A4	626	NA	0	2020-11-05	MCF-7 P12 200 000 cells/cm^2 PET (3 micron, 0.3 cm^2) Medium without beta-estradiol, 5% serum	2-3d	decant	045
MCF-7	12		PET	3	0.3	/	0.05	full_growth_medium_no_betaestradiol_5%	4	A4	625	NA	0	2020-11-05	MCF-7 P12 200 000 cells/cm^2 PET (3 micron, 0.3 cm^2) Medium without beta-estradiol, 5% serum	2-3d	decant	045
MCF-7	12		PET	3	0.3	/	0.05	full_growth_medium_no_betaestradiol_5%	4	A5	128	NA	1	2020-11-05	MCF-7 P12 200 000 cells/cm^2 PET (3 micron, 0.3 cm^2) Medium without beta-estradiol, 5% serum	2-3d	decant	045
MCF-7	12		PET	3	0.3	/	0.05	full_growth_medium_no_betaestradiol_5%	4	A5	121	NA	1	2020-11-05	MCF-7 P12 200 000 cells/cm^2 PET (3 micron, 0.3 cm^2) Medium without beta-estradiol, 5% serum	2-3d	decant	045
MCF-7	12		PET	3	0.3	/	0.05	full_growth_medium_no_betaestradiol_5%	4	A5	131	NA	1	2020-11-05	MCF-7 P12 200 000 cells/cm^2 PET (3 micron, 0.3 cm^2) Medium without beta-estradiol, 5% serum	2-3d	decant	045
MCF-7	12		PET	3	0.3	/	0.05	full_growth_medium_no_betaestradiol_5%	5	A1	406	NA	0	2020-11-05	MCF-7 P12 200 000 cells/cm^2 PET (3 micron, 0.3 cm^2) Medium without beta-estradiol, 5% serum	2-3d	decant	045
MCF-7	12		PET	3	0.3	/	0.05	full_growth_medium_no_betaestradiol_5%	5	A1	412	NA	0	2020-11-05	MCF-7 P12 200 000 cells/cm^2 PET (3 micron, 0.3 cm^2) Medium without beta-estradiol, 5% serum	2-3d	decant	045
MCF-7	12		PET	3	0.3	/	0.05	full_growth_medium_no_betaestradiol_5%	5	A1	411	NA	0	2020-11-05	MCF-7 P12 200 000 cells/cm^2 PET (3 micron, 0.3 cm^2) Medium without beta-estradiol, 5% serum	2-3d	decant	045
MCF-7	12		PET	3	0.3	/	0.05	full_growth_medium_no_betaestradiol_5%	5	A2	707	NA	0	2020-11-05	MCF-7 P12 200 000 cells/cm^2 PET (3 micron, 0.3 cm^2) Medium without beta-estradiol, 5% serum	2-3d	decant	045
MCF-7	12		PET	3	0.3	/	0.05	full_growth_medium_no_betaestradiol_5%	5	A2	710	NA	0	2020-11-05	MCF-7 P12 200 000 cells/cm^2 PET (3 micron, 0.3 cm^2) Medium without beta-estradiol, 5% serum	2-3d	decant	045
MCF-7	12		PET	3	0.3	/	0.05	full_growth_medium_no_betaestradiol_5%	5	A2	730	NA	0	2020-11-05	MCF-7 P12 200 000 cells/cm^2 PET (3 micron, 0.3 cm^2) Medium without beta-estradiol, 5% serum	2-3d	decant	045
MCF-7	12		PET	3	0.3	/	0.05	full_growth_medium_no_betaestradiol_5%	5	A3	720	NA	0	2020-11-05	MCF-7 P12 200 000 cells/cm^2 PET (3 micron, 0.3 cm^2) Medium without beta-estradiol, 5% serum	2-3d	decant	045
MCF-7	12		PET	3	0.3	/	0.05	full_growth_medium_no_betaestradiol_5%	5	A3	732	NA	0	2020-11-05	MCF-7 P12 200 000 cells/cm^2 PET (3 micron, 0.3 cm^2) Medium without beta-estradiol, 5% serum	2-3d	decant	045
MCF-7	12		PET	3	0.3	/	0.05	full_growth_medium_no_betaestradiol_5%	5	A3	735	NA	0	2020-11-05	MCF-7 P12 200 000 cells/cm^2 PET (3 micron, 0.3 cm^2) Medium without beta-estradiol, 5% serum	2-3d	decant	045
MCF-7	12		PET	3	0.3	/	0.05	full_growth_medium_no_betaestradiol_5%	5	A4	728	NA	0	2020-11-05	MCF-7 P12 200 000 cells/cm^2 PET (3 micron, 0.3 cm^2) Medium without beta-estradiol, 5% serum	2-3d	decant	045
MCF-7	12		PET	3	0.3	/	0.05	full_growth_medium_no_betaestradiol_5%	5	A4	738	NA	0	2020-11-05	MCF-7 P12 200 000 cells/cm^2 PET (3 micron, 0.3 cm^2) Medium without beta-estradiol, 5% serum	2-3d	decant	045
MCF-7	12		PET	3	0.3	/	0.05	full_growth_medium_no_betaestradiol_5%	5	A4	741	NA	0	2020-11-05	MCF-7 P12 200 000 cells/cm^2 PET (3 micron, 0.3 cm^2) Medium without beta-estradiol, 5% serum	2-3d	decant	045
MCF-7	12		PET	3	0.3	/	0.05	full_growth_medium_no_betaestradiol_5%	5	A5	126	NA	1	2020-11-05	MCF-7 P12 200 000 cells/cm^2 PET (3 micron, 0.3 cm^2) Medium without beta-estradiol, 5% serum	2-3d	decant	045
MCF-7	12		PET	3	0.3	/	0.05	full_growth_medium_no_betaestradiol_5%	5	A5	124	NA	1	2020-11-05	MCF-7 P12 200 000 cells/cm^2 PET (3 micron, 0.3 cm^2) Medium without beta-estradiol, 5% serum	2-3d	decant	045
MCF-7	12		PET	3	0.3	/	0.05	full_growth_medium_no_betaestradiol_5%	5	A5	126	NA	1	2020-11-05	MCF-7 P12 200 000 cells/cm^2 PET (3 micron, 0.3 cm^2) Medium without beta-estradiol, 5% serum	2-3d	decant	045
MCF-7	12		PET	3	0.3	/	0.05	full_growth_medium_no_betaestradiol_5%	6	A1	780	NA	0	2020-11-05	MCF-7 P12 200 000 cells/cm^2 PET (3 micron, 0.3 cm^2) Medium without beta-estradiol, 5% serum	2-3d	decant	045
MCF-7	12		PET	3	0.3	/	0.05	full_growth_medium_no_betaestradiol_5%	6	A1	803	NA	0	2020-11-05	MCF-7 P12 200 000 cells/cm^2 PET (3 micron, 0.3 cm^2) Medium without beta-estradiol, 5% serum	2-3d	decant	045
MCF-7	12		PET	3	0.3	/	0.05	full_growth_medium_no_betaestradiol_5%	6	A1	799	NA	0	2020-11-05	MCF-7 P12 200 000 cells/cm^2 PET (3 micron, 0.3 cm^2) Medium without beta-estradiol, 5% serum	2-3d	decant	045
MCF-7	12		PET	3	0.3	/	0.05	full_growth_medium_no_betaestradiol_5%	6	A2	1238	NA	0	2020-11-05	MCF-7 P12 200 000 cells/cm^2 PET (3 micron, 0.3 cm^2) Medium without beta-estradiol, 5% serum	2-3d	decant	045
MCF-7	12		PET	3	0.3	/	0.05	full_growth_medium_no_betaestradiol_5%	6	A2	1237	NA	0	2020-11-05	MCF-7 P12 200 000 cells/cm^2 PET (3 micron, 0.3 cm^2) Medium without beta-estradiol, 5% serum	2-3d	decant	045
MCF-7	12		PET	3	0.3	/	0.05	full_growth_medium_no_betaestradiol_5%	6	A2	1252	NA	0	2020-11-05	MCF-7 P12 200 000 cells/cm^2 PET (3 micron, 0.3 cm^2) Medium without beta-estradiol, 5% serum	2-3d	decant	045
MCF-7	12		PET	3	0.3	/	0.05	full_growth_medium_no_betaestradiol_5%	6	A3	1059	NA	0	2020-11-05	MCF-7 P12 200 000 cells/cm^2 PET (3 micron, 0.3 cm^2) Medium without beta-estradiol, 5% serum	2-3d	decant	045
MCF-7	12		PET	3	0.3	/	0.05	full_growth_medium_no_betaestradiol_5%	6	A3	1072	NA	0	2020-11-05	MCF-7 P12 200 000 cells/cm^2 PET (3 micron, 0.3 cm^2) Medium without beta-estradiol, 5% serum	2-3d	decant	045
MCF-7	12		PET	3	0.3	/	0.05	full_growth_medium_no_betaestradiol_5%	6	A3	1086	NA	0	2020-11-05	MCF-7 P12 200 000 cells/cm^2 PET (3 micron, 0.3 cm^2) Medium without beta-estradiol, 5% serum	2-3d	decant	045
MCF-7	12		PET	3	0.3	/	0.05	full_growth_medium_no_betaestradiol_5%	6	A4	1112	NA	0	2020-11-05	MCF-7 P12 200 000 cells/cm^2 PET (3 micron, 0.3 cm^2) Medium without beta-estradiol, 5% serum	2-3d	decant	045
MCF-7	12		PET	3	0.3	/	0.05	full_growth_medium_no_betaestradiol_5%	6	A4	1135	NA	0	2020-11-05	MCF-7 P12 200 000 cells/cm^2 PET (3 micron, 0.3 cm^2) Medium without beta-estradiol, 5% serum	2-3d	decant	045
MCF-7	12		PET	3	0.3	/	0.05	full_growth_medium_no_betaestradiol_5%	6	A4	1125	NA	0	2020-11-05	MCF-7 P12 200 000 cells/cm^2 PET (3 micron, 0.3 cm^2) Medium without beta-estradiol, 5% serum	2-3d	decant	045
MCF-7	12		PET	3	0.3	/	0.05	full_growth_medium_no_betaestradiol_5%	6	A5	136	NA	1	2020-11-05	MCF-7 P12 200 000 cells/cm^2 PET (3 micron, 0.3 cm^2) Medium without beta-estradiol, 5% serum	2-3d	decant	045
MCF-7	12		PET	3	0.3	/	0.05	full_growth_medium_no_betaestradiol_5%	6	A5	156	NA	1	2020-11-05	MCF-7 P12 200 000 cells/cm^2 PET (3 micron, 0.3 cm^2) Medium without beta-estradiol, 5% serum	2-3d	decant	045
MCF-7	12		PET	3	0.3	/	0.05	full_growth_medium_no_betaestradiol_5%	6	A5	155	NA	1	2020-11-05	MCF-7 P12 200 000 cells/cm^2 PET (3 micron, 0.3 cm^2) Medium without beta-estradiol, 5% serum	2-3d	decant	045
MCF-7	12		PET	3	0.3	/	0.05	full_growth_medium_no_betaestradiol_5%	7	A1	1310	NA	0	2020-11-05	MCF-7 P12 200 000 cells/cm^2 PET (3 micron, 0.3 cm^2) Medium without beta-estradiol, 5% serum	2-3d	decant	045
MCF-7	12		PET	3	0.3	/	0.05	full_growth_medium_no_betaestradiol_5%	7	A1	1319	NA	0	2020-11-05	MCF-7 P12 200 000 cells/cm^2 PET (3 micron, 0.3 cm^2) Medium without beta-estradiol, 5% serum	2-3d	decant	045
MCF-7	12		PET	3	0.3	/	0.05	full_growth_medium_no_betaestradiol_5%	7	A1	1314	NA	0	2020-11-05	MCF-7 P12 200 000 cells/cm^2 PET (3 micron, 0.3 cm^2) Medium without beta-estradiol, 5% serum	2-3d	decant	045
MCF-7	12		PET	3	0.3	/	0.05	full_growth_medium_no_betaestradiol_5%	7	A2	1479	NA	0	2020-11-05	MCF-7 P12 200 000 cells/cm^2 PET (3 micron, 0.3 cm^2) Medium without beta-estradiol, 5% serum	2-3d	decant	045
MCF-7	12		PET	3	0.3	/	0.05	full_growth_medium_no_betaestradiol_5%	7	A2	1505	NA	0	2020-11-05	MCF-7 P12 200 000 cells/cm^2 PET (3 micron, 0.3 cm^2) Medium without beta-estradiol, 5% serum	2-3d	decant	045
MCF-7	12		PET	3	0.3	/	0.05	full_growth_medium_no_betaestradiol_5%	7	A2	1524	NA	0	2020-11-05	MCF-7 P12 200 000 cells/cm^2 PET (3 micron, 0.3 cm^2) Medium without beta-estradiol, 5% serum	2-3d	decant	045
MCF-7	12		PET	3	0.3	/	0.05	full_growth_medium_no_betaestradiol_5%	7	A3	1303	NA	0	2020-11-05	MCF-7 P12 200 000 cells/cm^2 PET (3 micron, 0.3 cm^2) Medium without beta-estradiol, 5% serum	2-3d	decant	045
MCF-7	12		PET	3	0.3	/	0.05	full_growth_medium_no_betaestradiol_5%	7	A3	1319	NA	0	2020-11-05	MCF-7 P12 200 000 cells/cm^2 PET (3 micron, 0.3 cm^2) Medium without beta-estradiol, 5% serum	2-3d	decant	045
MCF-7	12		PET	3	0.3	/	0.05	full_growth_medium_no_betaestradiol_5%	7	A3	1325	NA	0	2020-11-05	MCF-7 P12 200 000 cells/cm^2 PET (3 micron, 0.3 cm^2) Medium without beta-estradiol, 5% serum	2-3d	decant	045
MCF-7	12		PET	3	0.3	/	0.05	full_growth_medium_no_betaestradiol_5%	7	A4	1398	NA	0	2020-11-05	MCF-7 P12 200 000 cells/cm^2 PET (3 micron, 0.3 cm^2) Medium without beta-estradiol, 5% serum	2-3d	decant	045
MCF-7	12		PET	3	0.3	/	0.05	full_growth_medium_no_betaestradiol_5%	7	A4	1410	NA	0	2020-11-05	MCF-7 P12 200 000 cells/cm^2 PET (3 micron, 0.3 cm^2) Medium without beta-estradiol, 5% serum	2-3d	decant	045
MCF-7	12		PET	3	0.3	/	0.05	full_growth_medium_no_betaestradiol_5%	7	A4	1422	NA	0	2020-11-05	MCF-7 P12 200 000 cells/cm^2 PET (3 micron, 0.3 cm^2) Medium without beta-estradiol, 5% serum	2-3d	decant	045
MCF-7	12		PET	3	0.3	/	0.05	full_growth_medium_no_betaestradiol_5%	7	A5	149	NA	1	2020-11-05	MCF-7 P12 200 000 cells/cm^2 PET (3 micron, 0.3 cm^2) Medium without beta-estradiol, 5% serum	2-3d	decant	045
MCF-7	12		PET	3	0.3	/	0.05	full_growth_medium_no_betaestradiol_5%	7	A5	144	NA	1	2020-11-05	MCF-7 P12 200 000 cells/cm^2 PET (3 micron, 0.3 cm^2) Medium without beta-estradiol, 5% serum	2-3d	decant	045
MCF-7	12		PET	3	0.3	/	0.05	full_growth_medium_no_betaestradiol_5%	7	A5	156	NA	1	2020-11-05	MCF-7 P12 200 000 cells/cm^2 PET (3 micron, 0.3 cm^2) Medium without beta-estradiol, 5% serum	2-3d	decant	045
MCF-7	12		PET	3	0.3	/	0.05	full_growth_medium_no_betaestradiol_5%	9	A1	1004	NA	0	2020-11-05	MCF-7 P12 200 000 cells/cm^2 PET (3 micron, 0.3 cm^2) Medium without beta-estradiol, 5% serum	2-3d	decant	045
MCF-7	12		PET	3	0.3	/	0.05	full_growth_medium_no_betaestradiol_5%	9	A1	1032	NA	0	2020-11-05	MCF-7 P12 200 000 cells/cm^2 PET (3 micron, 0.3 cm^2) Medium without beta-estradiol, 5% serum	2-3d	decant	045
MCF-7	12		PET	3	0.3	/	0.05	full_growth_medium_no_betaestradiol_5%	9	A1	1019	NA	0	2020-11-05	MCF-7 P12 200 000 cells/cm^2 PET (3 micron, 0.3 cm^2) Medium without beta-estradiol, 5% serum	2-3d	decant	045
MCF-7	12		PET	3	0.3	/	0.05	full_growth_medium_no_betaestradiol_5%	9	A2	1273	NA	0	2020-11-05	MCF-7 P12 200 000 cells/cm^2 PET (3 micron, 0.3 cm^2) Medium without beta-estradiol, 5% serum	2-3d	decant	045
MCF-7	12		PET	3	0.3	/	0.05	full_growth_medium_no_betaestradiol_5%	9	A2	1256	NA	0	2020-11-05	MCF-7 P12 200 000 cells/cm^2 PET (3 micron, 0.3 cm^2) Medium without beta-estradiol, 5% serum	2-3d	decant	045
MCF-7	12		PET	3	0.3	/	0.05	full_growth_medium_no_betaestradiol_5%	9	A2	1268	NA	0	2020-11-05	MCF-7 P12 200 000 cells/cm^2 PET (3 micron, 0.3 cm^2) Medium without beta-estradiol, 5% serum	2-3d	decant	045
MCF-7	12		PET	3	0.3	/	0.05	full_growth_medium_no_betaestradiol_5%	9	A3	1126	NA	0	2020-11-05	MCF-7 P12 200 000 cells/cm^2 PET (3 micron, 0.3 cm^2) Medium without beta-estradiol, 5% serum	2-3d	decant	045
MCF-7	12		PET	3	0.3	/	0.05	full_growth_medium_no_betaestradiol_5%	9	A3	1148	NA	0	2020-11-05	MCF-7 P12 200 000 cells/cm^2 PET (3 micron, 0.3 cm^2) Medium without beta-estradiol, 5% serum	2-3d	decant	045
MCF-7	12		PET	3	0.3	/	0.05	full_growth_medium_no_betaestradiol_5%	9	A3	1136	NA	0	2020-11-05	MCF-7 P12 200 000 cells/cm^2 PET (3 micron, 0.3 cm^2) Medium without beta-estradiol, 5% serum	2-3d	decant	045
MCF-7	12		PET	3	0.3	/	0.05	full_growth_medium_no_betaestradiol_5%	9	A4	1305	NA	0	2020-11-05	MCF-7 P12 200 000 cells/cm^2 PET (3 micron, 0.3 cm^2) Medium without beta-estradiol, 5% serum	2-3d	decant	045
MCF-7	12		PET	3	0.3	/	0.05	full_growth_medium_no_betaestradiol_5%	9	A4	1309	NA	0	2020-11-05	MCF-7 P12 200 000 cells/cm^2 PET (3 micron, 0.3 cm^2) Medium without beta-estradiol, 5% serum	2-3d	decant	045
MCF-7	12		PET	3	0.3	/	0.05	full_growth_medium_no_betaestradiol_5%	9	A4	1307	NA	0	2020-11-05	MCF-7 P12 200 000 cells/cm^2 PET (3 micron, 0.3 cm^2) Medium without beta-estradiol, 5% serum	2-3d	decant	045
MCF-7	12		PET	3	0.3	/	0.05	full_growth_medium_no_betaestradiol_5%	9	A5	166	NA	1	2020-11-05	MCF-7 P12 200 000 cells/cm^2 PET (3 micron, 0.3 cm^2) Medium without beta-estradiol, 5% serum	2-3d	decant	045
MCF-7	12		PET	3	0.3	/	0.05	full_growth_medium_no_betaestradiol_5%	9	A5	165	NA	1	2020-11-05	MCF-7 P12 200 000 cells/cm^2 PET (3 micron, 0.3 cm^2) Medium without beta-estradiol, 5% serum	2-3d	decant	045
MCF-7	12		PET	3	0.3	/	0.05	full_growth_medium_no_betaestradiol_5%	9	A5	167	NA	1	2020-11-05	MCF-7 P12 200 000 cells/cm^2 PET (3 micron, 0.3 cm^2) Medium without beta-estradiol, 5% serum	2-3d	decant	045
MCF-7	13		PET	0.4	0.3	/	0.05	full_growth_medium_no_betaestradiol_5%	2	B1	272	NA	0	2021-02-22	MCF-7 P13 200 000 cells/cm^2 PET (0.4 micron, 0.3 cm^2) Medium without beta-estradiol, 5% serum	2-3d	decant	048
MCF-7	13		PET	0.4	0.3	/	0.05	full_growth_medium_no_betaestradiol_5%	2	B1	270	NA	0	2021-02-22	MCF-7 P13 200 000 cells/cm^2 PET (0.4 micron, 0.3 cm^2) Medium without beta-estradiol, 5% serum	2-3d	decant	048
MCF-7	13		PET	0.4	0.3	/	0.05	full_growth_medium_no_betaestradiol_5%	2	B1	274	NA	0	2021-02-22	MCF-7 P13 200 000 cells/cm^2 PET (0.4 micron, 0.3 cm^2) Medium without beta-estradiol, 5% serum	2-3d	decant	048
MCF-7	13		PET	0.4	0.3	/	0.05	full_growth_medium_no_betaestradiol_5%	2	B2	272	NA	0	2021-02-22	MCF-7 P13 200 000 cells/cm^2 PET (0.4 micron, 0.3 cm^2) Medium without beta-estradiol, 5% serum	2-3d	decant	048
MCF-7	13		PET	0.4	0.3	/	0.05	full_growth_medium_no_betaestradiol_5%	2	B2	273	NA	0	2021-02-22	MCF-7 P13 200 000 cells/cm^2 PET (0.4 micron, 0.3 cm^2) Medium without beta-estradiol, 5% serum	2-3d	decant	048
MCF-7	13		PET	0.4	0.3	/	0.05	full_growth_medium_no_betaestradiol_5%	2	B2	275	NA	0	2021-02-22	MCF-7 P13 200 000 cells/cm^2 PET (0.4 micron, 0.3 cm^2) Medium without beta-estradiol, 5% serum	2-3d	decant	048
MCF-7	13		PET	0.4	0.3	/	0.05	full_growth_medium_no_betaestradiol_5%	2	B3	283	NA	0	2021-02-22	MCF-7 P13 200 000 cells/cm^2 PET (0.4 micron, 0.3 cm^2) Medium without beta-estradiol, 5% serum	2-3d	decant	048
MCF-7	13		PET	0.4	0.3	/	0.05	full_growth_medium_no_betaestradiol_5%	2	B3	270	NA	0	2021-02-22	MCF-7 P13 200 000 cells/cm^2 PET (0.4 micron, 0.3 cm^2) Medium without beta-estradiol, 5% serum	2-3d	decant	048
MCF-7	13		PET	0.4	0.3	/	0.05	full_growth_medium_no_betaestradiol_5%	2	B3	286	NA	0	2021-02-22	MCF-7 P13 200 000 cells/cm^2 PET (0.4 micron, 0.3 cm^2) Medium without beta-estradiol, 5% serum	2-3d	decant	048
MCF-7	13		PET	0.4	0.3	/	0.05	full_growth_medium_no_betaestradiol_5%	2	B4	307	NA	0	2021-02-22	MCF-7 P13 200 000 cells/cm^2 PET (0.4 micron, 0.3 cm^2) Medium without beta-estradiol, 5% serum	2-3d	decant	048
MCF-7	13		PET	0.4	0.3	/	0.05	full_growth_medium_no_betaestradiol_5%	2	B4	295	NA	0	2021-02-22	MCF-7 P13 200 000 cells/cm^2 PET (0.4 micron, 0.3 cm^2) Medium without beta-estradiol, 5% serum	2-3d	decant	048
MCF-7	13		PET	0.4	0.3	/	0.05	full_growth_medium_no_betaestradiol_5%	2	B4	303	NA	0	2021-02-22	MCF-7 P13 200 000 cells/cm^2 PET (0.4 micron, 0.3 cm^2) Medium without beta-estradiol, 5% serum	2-3d	decant	048
MCF-7	13		PET	0.4	0.3	/	0.05	full_growth_medium_no_betaestradiol_5%	2	B5	222	NA	1	2021-02-22	MCF-7 P13 200 000 cells/cm^2 PET (0.4 micron, 0.3 cm^2) Medium without beta-estradiol, 5% serum	2-3d	decant	048
MCF-7	13		PET	0.4	0.3	/	0.05	full_growth_medium_no_betaestradiol_5%	2	B5	228	NA	1	2021-02-22	MCF-7 P13 200 000 cells/cm^2 PET (0.4 micron, 0.3 cm^2) Medium without beta-estradiol, 5% serum	2-3d	decant	048
MCF-7	13		PET	0.4	0.3	/	0.05	full_growth_medium_no_betaestradiol_5%	2	B5	231	NA	1	2021-02-22	MCF-7 P13 200 000 cells/cm^2 PET (0.4 micron, 0.3 cm^2) Medium without beta-estradiol, 5% serum	2-3d	decant	048
MCF-7	13		PET	0.4	0.3	/	0.05	full_growth_medium_no_betaestradiol_5%	4	B1	302	NA	0	2021-02-22	MCF-7 P13 200 000 cells/cm^2 PET (0.4 micron, 0.3 cm^2) Medium without beta-estradiol, 5% serum	2-3d	decant	048
MCF-7	13		PET	0.4	0.3	/	0.05	full_growth_medium_no_betaestradiol_5%	4	B1	310	NA	0	2021-02-22	MCF-7 P13 200 000 cells/cm^2 PET (0.4 micron, 0.3 cm^2) Medium without beta-estradiol, 5% serum	2-3d	decant	048
MCF-7	13		PET	0.4	0.3	/	0.05	full_growth_medium_no_betaestradiol_5%	4	B1	308	NA	0	2021-02-22	MCF-7 P13 200 000 cells/cm^2 PET (0.4 micron, 0.3 cm^2) Medium without beta-estradiol, 5% serum	2-3d	decant	048
MCF-7	13		PET	0.4	0.3	/	0.05	full_growth_medium_no_betaestradiol_5%	4	B2	314	NA	0	2021-02-22	MCF-7 P13 200 000 cells/cm^2 PET (0.4 micron, 0.3 cm^2) Medium without beta-estradiol, 5% serum	2-3d	decant	048
MCF-7	13		PET	0.4	0.3	/	0.05	full_growth_medium_no_betaestradiol_5%	4	B2	325	NA	0	2021-02-22	MCF-7 P13 200 000 cells/cm^2 PET (0.4 micron, 0.3 cm^2) Medium without beta-estradiol, 5% serum	2-3d	decant	048
MCF-7	13		PET	0.4	0.3	/	0.05	full_growth_medium_no_betaestradiol_5%	4	B2	328	NA	0	2021-02-22	MCF-7 P13 200 000 cells/cm^2 PET (0.4 micron, 0.3 cm^2) Medium without beta-estradiol, 5% serum	2-3d	decant	048
MCF-7	13		PET	0.4	0.3	/	0.05	full_growth_medium_no_betaestradiol_5%	4	B3	410	NA	0	2021-02-22	MCF-7 P13 200 000 cells/cm^2 PET (0.4 micron, 0.3 cm^2) Medium without beta-estradiol, 5% serum	2-3d	decant	048
MCF-7	13		PET	0.4	0.3	/	0.05	full_growth_medium_no_betaestradiol_5%	4	B3	456	NA	0	2021-02-22	MCF-7 P13 200 000 cells/cm^2 PET (0.4 micron, 0.3 cm^2) Medium without beta-estradiol, 5% serum	2-3d	decant	048
MCF-7	13		PET	0.4	0.3	/	0.05	full_growth_medium_no_betaestradiol_5%	4	B3	430	NA	0	2021-02-22	MCF-7 P13 200 000 cells/cm^2 PET (0.4 micron, 0.3 cm^2) Medium without beta-estradiol, 5% serum	2-3d	decant	048
MCF-7	13		PET	0.4	0.3	/	0.05	full_growth_medium_no_betaestradiol_5%	4	B4	440	NA	0	2021-02-22	MCF-7 P13 200 000 cells/cm^2 PET (0.4 micron, 0.3 cm^2) Medium without beta-estradiol, 5% serum	2-3d	decant	048
MCF-7	13		PET	0.4	0.3	/	0.05	full_growth_medium_no_betaestradiol_5%	4	B4	442	NA	0	2021-02-22	MCF-7 P13 200 000 cells/cm^2 PET (0.4 micron, 0.3 cm^2) Medium without beta-estradiol, 5% serum	2-3d	decant	048
MCF-7	13		PET	0.4	0.3	/	0.05	full_growth_medium_no_betaestradiol_5%	4	B4	465	NA	0	2021-02-22	MCF-7 P13 200 000 cells/cm^2 PET (0.4 micron, 0.3 cm^2) Medium without beta-estradiol, 5% serum	2-3d	decant	048
MCF-7	13		PET	0.4	0.3	/	0.05	full_growth_medium_no_betaestradiol_5%	4	B5	234	NA	1	2021-02-22	MCF-7 P13 200 000 cells/cm^2 PET (0.4 micron, 0.3 cm^2) Medium without beta-estradiol, 5% serum	2-3d	decant	048
MCF-7	13		PET	0.4	0.3	/	0.05	full_growth_medium_no_betaestradiol_5%	4	B5	229	NA	1	2021-02-22	MCF-7 P13 200 000 cells/cm^2 PET (0.4 micron, 0.3 cm^2) Medium without beta-estradiol, 5% serum	2-3d	decant	048
MCF-7	13		PET	0.4	0.3	/	0.05	full_growth_medium_no_betaestradiol_5%	4	B5	231	NA	1	2021-02-22	MCF-7 P13 200 000 cells/cm^2 PET (0.4 micron, 0.3 cm^2) Medium without beta-estradiol, 5% serum	2-3d	decant	048
MCF-7	13		PET	0.4	0.3	/	0.05	full_growth_medium_no_betaestradiol_5%	7	B1	1130	NA	0	2021-02-22	MCF-7 P13 200 000 cells/cm^2 PET (0.4 micron, 0.3 cm^2) Medium without beta-estradiol, 5% serum	2-3d	decant	048
MCF-7	13		PET	0.4	0.3	/	0.05	full_growth_medium_no_betaestradiol_5%	7	B1	1122	NA	0	2021-02-22	MCF-7 P13 200 000 cells/cm^2 PET (0.4 micron, 0.3 cm^2) Medium without beta-estradiol, 5% serum	2-3d	decant	048
MCF-7	13		PET	0.4	0.3	/	0.05	full_growth_medium_no_betaestradiol_5%	7	B1	1125	NA	0	2021-02-22	MCF-7 P13 200 000 cells/cm^2 PET (0.4 micron, 0.3 cm^2) Medium without beta-estradiol, 5% serum	2-3d	decant	048
MCF-7	13		PET	0.4	0.3	/	0.05	full_growth_medium_no_betaestradiol_5%	7	B2	1914	NA	0	2021-02-22	MCF-7 P13 200 000 cells/cm^2 PET (0.4 micron, 0.3 cm^2) Medium without beta-estradiol, 5% serum	2-3d	decant	048
MCF-7	13		PET	0.4	0.3	/	0.05	full_growth_medium_no_betaestradiol_5%	7	B2	1922	NA	0	2021-02-22	MCF-7 P13 200 000 cells/cm^2 PET (0.4 micron, 0.3 cm^2) Medium without beta-estradiol, 5% serum	2-3d	decant	048
MCF-7	13		PET	0.4	0.3	/	0.05	full_growth_medium_no_betaestradiol_5%	7	B2	1918	NA	0	2021-02-22	MCF-7 P13 200 000 cells/cm^2 PET (0.4 micron, 0.3 cm^2) Medium without beta-estradiol, 5% serum	2-3d	decant	048
MCF-7	13		PET	0.4	0.3	/	0.05	full_growth_medium_no_betaestradiol_5%	7	B3	2100	NA	0	2021-02-22	MCF-7 P13 200 000 cells/cm^2 PET (0.4 micron, 0.3 cm^2) Medium without beta-estradiol, 5% serum	2-3d	decant	048
MCF-7	13		PET	0.4	0.3	/	0.05	full_growth_medium_no_betaestradiol_5%	7	B3	2100	NA	0	2021-02-22	MCF-7 P13 200 000 cells/cm^2 PET (0.4 micron, 0.3 cm^2) Medium without beta-estradiol, 5% serum	2-3d	decant	048
MCF-7	13		PET	0.4	0.3	/	0.05	full_growth_medium_no_betaestradiol_5%	7	B3	2110	NA	0	2021-02-22	MCF-7 P13 200 000 cells/cm^2 PET (0.4 micron, 0.3 cm^2) Medium without beta-estradiol, 5% serum	2-3d	decant	048
MCF-7	13		PET	0.4	0.3	/	0.05	full_growth_medium_no_betaestradiol_5%	7	B4	2290	NA	0	2021-02-22	MCF-7 P13 200 000 cells/cm^2 PET (0.4 micron, 0.3 cm^2) Medium without beta-estradiol, 5% serum	2-3d	decant	048
MCF-7	13		PET	0.4	0.3	/	0.05	full_growth_medium_no_betaestradiol_5%	7	B4	2210	NA	0	2021-02-22	MCF-7 P13 200 000 cells/cm^2 PET (0.4 micron, 0.3 cm^2) Medium without beta-estradiol, 5% serum	2-3d	decant	048
MCF-7	13		PET	0.4	0.3	/	0.05	full_growth_medium_no_betaestradiol_5%	7	B4	2320	NA	0	2021-02-22	MCF-7 P13 200 000 cells/cm^2 PET (0.4 micron, 0.3 cm^2) Medium without beta-estradiol, 5% serum	2-3d	decant	048
MCF-7	13		PET	0.4	0.3	/	0.05	full_growth_medium_no_betaestradiol_5%	7	B5	253	NA	1	2021-02-22	MCF-7 P13 200 000 cells/cm^2 PET (0.4 micron, 0.3 cm^2) Medium without beta-estradiol, 5% serum	2-3d	decant	048
MCF-7	13		PET	0.4	0.3	/	0.05	full_growth_medium_no_betaestradiol_5%	7	B5	261	NA	1	2021-02-22	MCF-7 P13 200 000 cells/cm^2 PET (0.4 micron, 0.3 cm^2) Medium without beta-estradiol, 5% serum	2-3d	decant	048
MCF-7	13		PET	0.4	0.3	/	0.05	full_growth_medium_no_betaestradiol_5%	7	B5	261	NA	1	2021-02-22	MCF-7 P13 200 000 cells/cm^2 PET (0.4 micron, 0.3 cm^2) Medium without beta-estradiol, 5% serum	2-3d	decant	048
MCF-7	13		PET	0.4	0.3	/	0.05	full_growth_medium_no_betaestradiol_5%	9	B1	306	NA	0	2021-02-22	MCF-7 P13 200 000 cells/cm^2 PET (0.4 micron, 0.3 cm^2) Medium without beta-estradiol, 5% serum	2-3d	decant	048
MCF-7	13		PET	0.4	0.3	/	0.05	full_growth_medium_no_betaestradiol_5%	9	B1	313	NA	0	2021-02-22	MCF-7 P13 200 000 cells/cm^2 PET (0.4 micron, 0.3 cm^2) Medium without beta-estradiol, 5% serum	2-3d	decant	048
MCF-7	13		PET	0.4	0.3	/	0.05	full_growth_medium_no_betaestradiol_5%	9	B1	303	NA	0	2021-02-22	MCF-7 P13 200 000 cells/cm^2 PET (0.4 micron, 0.3 cm^2) Medium without beta-estradiol, 5% serum	2-3d	decant	048
MCF-7	13		PET	0.4	0.3	/	0.05	full_growth_medium_no_betaestradiol_5%	9	B2	280	NA	0	2021-02-22	MCF-7 P13 200 000 cells/cm^2 PET (0.4 micron, 0.3 cm^2) Medium without beta-estradiol, 5% serum	2-3d	decant	048
MCF-7	13		PET	0.4	0.3	/	0.05	full_growth_medium_no_betaestradiol_5%	9	B2	277	NA	0	2021-02-22	MCF-7 P13 200 000 cells/cm^2 PET (0.4 micron, 0.3 cm^2) Medium without beta-estradiol, 5% serum	2-3d	decant	048
MCF-7	13		PET	0.4	0.3	/	0.05	full_growth_medium_no_betaestradiol_5%	9	B2	255	NA	0	2021-02-22	MCF-7 P13 200 000 cells/cm^2 PET (0.4 micron, 0.3 cm^2) Medium without beta-estradiol, 5% serum	2-3d	decant	048
MCF-7	13		PET	0.4	0.3	/	0.05	full_growth_medium_no_betaestradiol_5%	9	B3	274	NA	0	2021-02-22	MCF-7 P13 200 000 cells/cm^2 PET (0.4 micron, 0.3 cm^2) Medium without beta-estradiol, 5% serum	2-3d	decant	048
MCF-7	13		PET	0.4	0.3	/	0.05	full_growth_medium_no_betaestradiol_5%	9	B3	288	NA	0	2021-02-22	MCF-7 P13 200 000 cells/cm^2 PET (0.4 micron, 0.3 cm^2) Medium without beta-estradiol, 5% serum	2-3d	decant	048
MCF-7	13		PET	0.4	0.3	/	0.05	full_growth_medium_no_betaestradiol_5%	9	B3	276	NA	0	2021-02-22	MCF-7 P13 200 000 cells/cm^2 PET (0.4 micron, 0.3 cm^2) Medium without beta-estradiol, 5% serum	2-3d	decant	048
MCF-7	13		PET	0.4	0.3	/	0.05	full_growth_medium_no_betaestradiol_5%	9	B4	309	NA	0	2021-02-22	MCF-7 P13 200 000 cells/cm^2 PET (0.4 micron, 0.3 cm^2) Medium without beta-estradiol, 5% serum	2-3d	decant	048
MCF-7	13		PET	0.4	0.3	/	0.05	full_growth_medium_no_betaestradiol_5%	9	B4	306	NA	0	2021-02-22	MCF-7 P13 200 000 cells/cm^2 PET (0.4 micron, 0.3 cm^2) Medium without beta-estradiol, 5% serum	2-3d	decant	048
MCF-7	13		PET	0.4	0.3	/	0.05	full_growth_medium_no_betaestradiol_5%	9	B4	313	NA	0	2021-02-22	MCF-7 P13 200 000 cells/cm^2 PET (0.4 micron, 0.3 cm^2) Medium without beta-estradiol, 5% serum	2-3d	decant	048
MCF-7	13		PET	0.4	0.3	/	0.05	full_growth_medium_no_betaestradiol_5%	9	B5	229	NA	1	2021-02-22	MCF-7 P13 200 000 cells/cm^2 PET (0.4 micron, 0.3 cm^2) Medium without beta-estradiol, 5% serum	2-3d	decant	048
MCF-7	13		PET	0.4	0.3	/	0.05	full_growth_medium_no_betaestradiol_5%	9	B5	220	NA	1	2021-02-22	MCF-7 P13 200 000 cells/cm^2 PET (0.4 micron, 0.3 cm^2) Medium without beta-estradiol, 5% serum	2-3d	decant	048
MCF-7	13		PET	0.4	0.3	/	0.05	full_growth_medium_no_betaestradiol_5%	9	B5	239	NA	1	2021-02-22	MCF-7 P13 200 000 cells/cm^2 PET (0.4 micron, 0.3 cm^2) Medium without beta-estradiol, 5% serum	2-3d	decant	048
MCF-7	13		PET	3	0.3	/	0.05	full_growth_medium_no_betaestradiol_5%	2	A1	154	NA	0	2021-02-22	MCF-7 P13 200 000 cells/cm^2 PET (3 micron, 0.3 cm^2) Medium without beta-estradiol, 5% serum	2-3d	decant	047
MCF-7	13		PET	3	0.3	/	0.05	full_growth_medium_no_betaestradiol_5%	2	A1	162	NA	0	2021-02-22	MCF-7 P13 200 000 cells/cm^2 PET (3 micron, 0.3 cm^2) Medium without beta-estradiol, 5% serum	2-3d	decant	047
MCF-7	13		PET	3	0.3	/	0.05	full_growth_medium_no_betaestradiol_5%	2	A1	158	NA	0	2021-02-22	MCF-7 P13 200 000 cells/cm^2 PET (3 micron, 0.3 cm^2) Medium without beta-estradiol, 5% serum	2-3d	decant	047
MCF-7	13		PET	3	0.3	/	0.05	full_growth_medium_no_betaestradiol_5%	2	A2	151	NA	0	2021-02-22	MCF-7 P13 200 000 cells/cm^2 PET (3 micron, 0.3 cm^2) Medium without beta-estradiol, 5% serum	2-3d	decant	047
MCF-7	13		PET	3	0.3	/	0.05	full_growth_medium_no_betaestradiol_5%	2	A2	166	NA	0	2021-02-22	MCF-7 P13 200 000 cells/cm^2 PET (3 micron, 0.3 cm^2) Medium without beta-estradiol, 5% serum	2-3d	decant	047
MCF-7	13		PET	3	0.3	/	0.05	full_growth_medium_no_betaestradiol_5%	2	A2	166	NA	0	2021-02-22	MCF-7 P13 200 000 cells/cm^2 PET (3 micron, 0.3 cm^2) Medium without beta-estradiol, 5% serum	2-3d	decant	047
MCF-7	13		PET	3	0.3	/	0.05	full_growth_medium_no_betaestradiol_5%	2	A3	166	NA	0	2021-02-22	MCF-7 P13 200 000 cells/cm^2 PET (3 micron, 0.3 cm^2) Medium without beta-estradiol, 5% serum	2-3d	decant	047
MCF-7	13		PET	3	0.3	/	0.05	full_growth_medium_no_betaestradiol_5%	2	A3	167	NA	0	2021-02-22	MCF-7 P13 200 000 cells/cm^2 PET (3 micron, 0.3 cm^2) Medium without beta-estradiol, 5% serum	2-3d	decant	047
MCF-7	13		PET	3	0.3	/	0.05	full_growth_medium_no_betaestradiol_5%	2	A3	170	NA	0	2021-02-22	MCF-7 P13 200 000 cells/cm^2 PET (3 micron, 0.3 cm^2) Medium without beta-estradiol, 5% serum	2-3d	decant	047
MCF-7	13		PET	3	0.3	/	0.05	full_growth_medium_no_betaestradiol_5%	2	A4	162	NA	0	2021-02-22	MCF-7 P13 200 000 cells/cm^2 PET (3 micron, 0.3 cm^2) Medium without beta-estradiol, 5% serum	2-3d	decant	047
MCF-7	13		PET	3	0.3	/	0.05	full_growth_medium_no_betaestradiol_5%	2	A4	157	NA	0	2021-02-22	MCF-7 P13 200 000 cells/cm^2 PET (3 micron, 0.3 cm^2) Medium without beta-estradiol, 5% serum	2-3d	decant	047
MCF-7	13		PET	3	0.3	/	0.05	full_growth_medium_no_betaestradiol_5%	2	A4	154	NA	0	2021-02-22	MCF-7 P13 200 000 cells/cm^2 PET (3 micron, 0.3 cm^2) Medium without beta-estradiol, 5% serum	2-3d	decant	047
MCF-7	13		PET	3	0.3	/	0.05	full_growth_medium_no_betaestradiol_5%	2	A5	143	NA	1	2021-02-22	MCF-7 P13 200 000 cells/cm^2 PET (3 micron, 0.3 cm^2) Medium without beta-estradiol, 5% serum	2-3d	decant	047
MCF-7	13		PET	3	0.3	/	0.05	full_growth_medium_no_betaestradiol_5%	2	A5	147	NA	1	2021-02-22	MCF-7 P13 200 000 cells/cm^2 PET (3 micron, 0.3 cm^2) Medium without beta-estradiol, 5% serum	2-3d	decant	047
MCF-7	13		PET	3	0.3	/	0.05	full_growth_medium_no_betaestradiol_5%	2	A5	155	NA	1	2021-02-22	MCF-7 P13 200 000 cells/cm^2 PET (3 micron, 0.3 cm^2) Medium without beta-estradiol, 5% serum	2-3d	decant	047
MCF-7	13		PET	3	0.3	/	0.05	full_growth_medium_no_betaestradiol_5%	4	A1	189	NA	0	2021-02-22	MCF-7 P13 200 000 cells/cm^2 PET (3 micron, 0.3 cm^2) Medium without beta-estradiol, 5% serum	2-3d	decant	047
MCF-7	13		PET	3	0.3	/	0.05	full_growth_medium_no_betaestradiol_5%	4	A1	186	NA	0	2021-02-22	MCF-7 P13 200 000 cells/cm^2 PET (3 micron, 0.3 cm^2) Medium without beta-estradiol, 5% serum	2-3d	decant	047
MCF-7	13		PET	3	0.3	/	0.05	full_growth_medium_no_betaestradiol_5%	4	A1	184	NA	0	2021-02-22	MCF-7 P13 200 000 cells/cm^2 PET (3 micron, 0.3 cm^2) Medium without beta-estradiol, 5% serum	2-3d	decant	047
MCF-7	13		PET	3	0.3	/	0.05	full_growth_medium_no_betaestradiol_5%	4	A2	179	NA	0	2021-02-22	MCF-7 P13 200 000 cells/cm^2 PET (3 micron, 0.3 cm^2) Medium without beta-estradiol, 5% serum	2-3d	decant	047
MCF-7	13		PET	3	0.3	/	0.05	full_growth_medium_no_betaestradiol_5%	4	A2	194	NA	0	2021-02-22	MCF-7 P13 200 000 cells/cm^2 PET (3 micron, 0.3 cm^2) Medium without beta-estradiol, 5% serum	2-3d	decant	047
MCF-7	13		PET	3	0.3	/	0.05	full_growth_medium_no_betaestradiol_5%	4	A2	201	NA	0	2021-02-22	MCF-7 P13 200 000 cells/cm^2 PET (3 micron, 0.3 cm^2) Medium without beta-estradiol, 5% serum	2-3d	decant	047
MCF-7	13		PET	3	0.3	/	0.05	full_growth_medium_no_betaestradiol_5%	4	A3	206	NA	0	2021-02-22	MCF-7 P13 200 000 cells/cm^2 PET (3 micron, 0.3 cm^2) Medium without beta-estradiol, 5% serum	2-3d	decant	047
MCF-7	13		PET	3	0.3	/	0.05	full_growth_medium_no_betaestradiol_5%	4	A3	187	NA	0	2021-02-22	MCF-7 P13 200 000 cells/cm^2 PET (3 micron, 0.3 cm^2) Medium without beta-estradiol, 5% serum	2-3d	decant	047
MCF-7	13		PET	3	0.3	/	0.05	full_growth_medium_no_betaestradiol_5%	4	A3	192	NA	0	2021-02-22	MCF-7 P13 200 000 cells/cm^2 PET (3 micron, 0.3 cm^2) Medium without beta-estradiol, 5% serum	2-3d	decant	047
MCF-7	13		PET	3	0.3	/	0.05	full_growth_medium_no_betaestradiol_5%	4	A4	201	NA	0	2021-02-22	MCF-7 P13 200 000 cells/cm^2 PET (3 micron, 0.3 cm^2) Medium without beta-estradiol, 5% serum	2-3d	decant	047
MCF-7	13		PET	3	0.3	/	0.05	full_growth_medium_no_betaestradiol_5%	4	A4	195	NA	0	2021-02-22	MCF-7 P13 200 000 cells/cm^2 PET (3 micron, 0.3 cm^2) Medium without beta-estradiol, 5% serum	2-3d	decant	047
MCF-7	13		PET	3	0.3	/	0.05	full_growth_medium_no_betaestradiol_5%	4	A4	197	NA	0	2021-02-22	MCF-7 P13 200 000 cells/cm^2 PET (3 micron, 0.3 cm^2) Medium without beta-estradiol, 5% serum	2-3d	decant	047
MCF-7	13		PET	3	0.3	/	0.05	full_growth_medium_no_betaestradiol_5%	4	A5	155	NA	1	2021-02-22	MCF-7 P13 200 000 cells/cm^2 PET (3 micron, 0.3 cm^2) Medium without beta-estradiol, 5% serum	2-3d	decant	047
MCF-7	13		PET	3	0.3	/	0.05	full_growth_medium_no_betaestradiol_5%	4	A5	157	NA	1	2021-02-22	MCF-7 P13 200 000 cells/cm^2 PET (3 micron, 0.3 cm^2) Medium without beta-estradiol, 5% serum	2-3d	decant	047
MCF-7	13		PET	3	0.3	/	0.05	full_growth_medium_no_betaestradiol_5%	4	A5	159	NA	1	2021-02-22	MCF-7 P13 200 000 cells/cm^2 PET (3 micron, 0.3 cm^2) Medium without beta-estradiol, 5% serum	2-3d	decant	047
MCF-7	13		PET	3	0.3	/	0.05	full_growth_medium_no_betaestradiol_5%	7	A1	500	NA	0	2021-02-22	MCF-7 P13 200 000 cells/cm^2 PET (3 micron, 0.3 cm^2) Medium without beta-estradiol, 5% serum	2-3d	decant	047
MCF-7	13		PET	3	0.3	/	0.05	full_growth_medium_no_betaestradiol_5%	7	A1	514	NA	0	2021-02-22	MCF-7 P13 200 000 cells/cm^2 PET (3 micron, 0.3 cm^2) Medium without beta-estradiol, 5% serum	2-3d	decant	047
MCF-7	13		PET	3	0.3	/	0.05	full_growth_medium_no_betaestradiol_5%	7	A1	510	NA	0	2021-02-22	MCF-7 P13 200 000 cells/cm^2 PET (3 micron, 0.3 cm^2) Medium without beta-estradiol, 5% serum	2-3d	decant	047
MCF-7	13		PET	3	0.3	/	0.05	full_growth_medium_no_betaestradiol_5%	7	A2	966	NA	0	2021-02-22	MCF-7 P13 200 000 cells/cm^2 PET (3 micron, 0.3 cm^2) Medium without beta-estradiol, 5% serum	2-3d	decant	047
MCF-7	13		PET	3	0.3	/	0.05	full_growth_medium_no_betaestradiol_5%	7	A2	960	NA	0	2021-02-22	MCF-7 P13 200 000 cells/cm^2 PET (3 micron, 0.3 cm^2) Medium without beta-estradiol, 5% serum	2-3d	decant	047
MCF-7	13		PET	3	0.3	/	0.05	full_growth_medium_no_betaestradiol_5%	7	A2	954	NA	0	2021-02-22	MCF-7 P13 200 000 cells/cm^2 PET (3 micron, 0.3 cm^2) Medium without beta-estradiol, 5% serum	2-3d	decant	047
MCF-7	13		PET	3	0.3	/	0.05	full_growth_medium_no_betaestradiol_5%	7	A3	920	NA	0	2021-02-22	MCF-7 P13 200 000 cells/cm^2 PET (3 micron, 0.3 cm^2) Medium without beta-estradiol, 5% serum	2-3d	decant	047
MCF-7	13		PET	3	0.3	/	0.05	full_growth_medium_no_betaestradiol_5%	7	A3	934	NA	0	2021-02-22	MCF-7 P13 200 000 cells/cm^2 PET (3 micron, 0.3 cm^2) Medium without beta-estradiol, 5% serum	2-3d	decant	047
MCF-7	13		PET	3	0.3	/	0.05	full_growth_medium_no_betaestradiol_5%	7	A3	924	NA	0	2021-02-22	MCF-7 P13 200 000 cells/cm^2 PET (3 micron, 0.3 cm^2) Medium without beta-estradiol, 5% serum	2-3d	decant	047
MCF-7	13		PET	3	0.3	/	0.05	full_growth_medium_no_betaestradiol_5%	7	A4	1236	NA	0	2021-02-22	MCF-7 P13 200 000 cells/cm^2 PET (3 micron, 0.3 cm^2) Medium without beta-estradiol, 5% serum	2-3d	decant	047
MCF-7	13		PET	3	0.3	/	0.05	full_growth_medium_no_betaestradiol_5%	7	A4	1243	NA	0	2021-02-22	MCF-7 P13 200 000 cells/cm^2 PET (3 micron, 0.3 cm^2) Medium without beta-estradiol, 5% serum	2-3d	decant	047
MCF-7	13		PET	3	0.3	/	0.05	full_growth_medium_no_betaestradiol_5%	7	A4	1233	NA	0	2021-02-22	MCF-7 P13 200 000 cells/cm^2 PET (3 micron, 0.3 cm^2) Medium without beta-estradiol, 5% serum	2-3d	decant	047
MCF-7	13		PET	3	0.3	/	0.05	full_growth_medium_no_betaestradiol_5%	7	A5	160	NA	1	2021-02-22	MCF-7 P13 200 000 cells/cm^2 PET (3 micron, 0.3 cm^2) Medium without beta-estradiol, 5% serum	2-3d	decant	047
MCF-7	13		PET	3	0.3	/	0.05	full_growth_medium_no_betaestradiol_5%	7	A5	170	NA	1	2021-02-22	MCF-7 P13 200 000 cells/cm^2 PET (3 micron, 0.3 cm^2) Medium without beta-estradiol, 5% serum	2-3d	decant	047
MCF-7	13		PET	3	0.3	/	0.05	full_growth_medium_no_betaestradiol_5%	7	A5	167	NA	1	2021-02-22	MCF-7 P13 200 000 cells/cm^2 PET (3 micron, 0.3 cm^2) Medium without beta-estradiol, 5% serum	2-3d	decant	047
MCF-7	13		PET	3	0.3	/	0.05	full_growth_medium_no_betaestradiol_5%	9	A1	172	NA	0	2021-02-22	MCF-7 P13 200 000 cells/cm^2 PET (3 micron, 0.3 cm^2) Medium without beta-estradiol, 5% serum	2-3d	decant	047
MCF-7	13		PET	3	0.3	/	0.05	full_growth_medium_no_betaestradiol_5%	9	A1	169	NA	0	2021-02-22	MCF-7 P13 200 000 cells/cm^2 PET (3 micron, 0.3 cm^2) Medium without beta-estradiol, 5% serum	2-3d	decant	047
MCF-7	13		PET	3	0.3	/	0.05	full_growth_medium_no_betaestradiol_5%	9	A1	163	NA	0	2021-02-22	MCF-7 P13 200 000 cells/cm^2 PET (3 micron, 0.3 cm^2) Medium without beta-estradiol, 5% serum	2-3d	decant	047
MCF-7	13		PET	3	0.3	/	0.05	full_growth_medium_no_betaestradiol_5%	9	A2	160	NA	0	2021-02-22	MCF-7 P13 200 000 cells/cm^2 PET (3 micron, 0.3 cm^2) Medium without beta-estradiol, 5% serum	2-3d	decant	047
MCF-7	13		PET	3	0.3	/	0.05	full_growth_medium_no_betaestradiol_5%	9	A2	153	NA	0	2021-02-22	MCF-7 P13 200 000 cells/cm^2 PET (3 micron, 0.3 cm^2) Medium without beta-estradiol, 5% serum	2-3d	decant	047
MCF-7	13		PET	3	0.3	/	0.05	full_growth_medium_no_betaestradiol_5%	9	A2	162	NA	0	2021-02-22	MCF-7 P13 200 000 cells/cm^2 PET (3 micron, 0.3 cm^2) Medium without beta-estradiol, 5% serum	2-3d	decant	047
MCF-7	13		PET	3	0.3	/	0.05	full_growth_medium_no_betaestradiol_5%	9	A3	167	NA	0	2021-02-22	MCF-7 P13 200 000 cells/cm^2 PET (3 micron, 0.3 cm^2) Medium without beta-estradiol, 5% serum	2-3d	decant	047
MCF-7	13		PET	3	0.3	/	0.05	full_growth_medium_no_betaestradiol_5%	9	A3	161	NA	0	2021-02-22	MCF-7 P13 200 000 cells/cm^2 PET (3 micron, 0.3 cm^2) Medium without beta-estradiol, 5% serum	2-3d	decant	047
MCF-7	13		PET	3	0.3	/	0.05	full_growth_medium_no_betaestradiol_5%	9	A3	163	NA	0	2021-02-22	MCF-7 P13 200 000 cells/cm^2 PET (3 micron, 0.3 cm^2) Medium without beta-estradiol, 5% serum	2-3d	decant	047
MCF-7	13		PET	3	0.3	/	0.05	full_growth_medium_no_betaestradiol_5%	9	A4	163	NA	0	2021-02-22	MCF-7 P13 200 000 cells/cm^2 PET (3 micron, 0.3 cm^2) Medium without beta-estradiol, 5% serum	2-3d	decant	047
MCF-7	13		PET	3	0.3	/	0.05	full_growth_medium_no_betaestradiol_5%	9	A4	161	NA	0	2021-02-22	MCF-7 P13 200 000 cells/cm^2 PET (3 micron, 0.3 cm^2) Medium without beta-estradiol, 5% serum	2-3d	decant	047
MCF-7	13		PET	3	0.3	/	0.05	full_growth_medium_no_betaestradiol_5%	9	A4	172	NA	0	2021-02-22	MCF-7 P13 200 000 cells/cm^2 PET (3 micron, 0.3 cm^2) Medium without beta-estradiol, 5% serum	2-3d	decant	047
MCF-7	13		PET	3	0.3	/	0.05	full_growth_medium_no_betaestradiol_5%	9	A5	135	NA	1	2021-02-22	MCF-7 P13 200 000 cells/cm^2 PET (3 micron, 0.3 cm^2) Medium without beta-estradiol, 5% serum	2-3d	decant	047
MCF-7	13		PET	3	0.3	/	0.05	full_growth_medium_no_betaestradiol_5%	9	A5	145	NA	1	2021-02-22	MCF-7 P13 200 000 cells/cm^2 PET (3 micron, 0.3 cm^2) Medium without beta-estradiol, 5% serum	2-3d	decant	047
MCF-7	13		PET	3	0.3	/	0.05	full_growth_medium_no_betaestradiol_5%	9	A5	147	NA	1	2021-02-22	MCF-7 P13 200 000 cells/cm^2 PET (3 micron, 0.3 cm^2) Medium without beta-estradiol, 5% serum	2-3d	decant	047
MCF-7	14	120000	PET	3	0.3	/	10 % FBS	full growth medium	3	2A	194	NA	0	2020-06-05	MCF-7 P14 120 000 cells/cm^2 PET (3 micron, 0.3 cm^2) Full growth medium (10% FBS)	2-3d	aspirate	020
MCF-7	14	120000	PET	3	0.3	/	10 % FBS	full growth medium	3	2B	187	NA	0	2020-06-05	MCF-7 P14 120 000 cells/cm^2 PET (3 micron, 0.3 cm^2) Full growth medium (10% FBS)	2-3d	aspirate	020
MCF-7	14	120000	PET	3	0.3	/	10 % FBS	full growth medium	5	2A	214	NA	0	2020-06-05	MCF-7 P14 120 000 cells/cm^2 PET (3 micron, 0.3 cm^2) Full growth medium (10% FBS)	2-3d	aspirate	020
MCF-7	14	120000	PET	3	0.3	/	10 % FBS	full growth medium	5	2B	199	NA	0	2020-06-05	MCF-7 P14 120 000 cells/cm^2 PET (3 micron, 0.3 cm^2) Full growth medium (10% FBS)	2-3d	aspirate	020
MCF-7	14	120000	PET	3	0.3	/	10 % FBS	full growth medium	7	2A	221	NA	0	2020-06-05	MCF-7 P14 120 000 cells/cm^2 PET (3 micron, 0.3 cm^2) Full growth medium (10% FBS)	2-3d	aspirate	020
MCF-7	14	120000	PET	3	0.3	/	10 % FBS	full growth medium	7	2B	209	NA	0	2020-06-05	MCF-7 P14 120 000 cells/cm^2 PET (3 micron, 0.3 cm^2) Full growth medium (10% FBS)	2-3d	aspirate	020
MCF-7	14	120000	PET	3	0.3	/	10 % FBS	full growth medium	10	2A	255	NA	0	2020-06-05	MCF-7 P14 120 000 cells/cm^2 PET (3 micron, 0.3 cm^2) Full growth medium (10% FBS)	2-3d	aspirate	020
MCF-7	14	120000	PET	3	0.3	/	10 % FBS	full growth medium	10	2A	240	NA	0	2020-06-05	MCF-7 P14 120 000 cells/cm^2 PET (3 micron, 0.3 cm^2) Full growth medium (10% FBS)	2-3d	aspirate	020
MCF-7	14	120000	PET	3	0.3	/	10 % FBS	full growth medium	10	2A	248	NA	0	2020-06-05	MCF-7 P14 120 000 cells/cm^2 PET (3 micron, 0.3 cm^2) Full growth medium (10% FBS)	2-3d	aspirate	020
MCF-7	14	120000	PET	3	0.3	/	10 % FBS	full growth medium	10	2B	249	NA	0	2020-06-05	MCF-7 P14 120 000 cells/cm^2 PET (3 micron, 0.3 cm^2) Full growth medium (10% FBS)	2-3d	aspirate	020
MCF-7	14	120000	PET	3	0.3	/	10 % FBS	full growth medium	10	2B	248	NA	0	2020-06-05	MCF-7 P14 120 000 cells/cm^2 PET (3 micron, 0.3 cm^2) Full growth medium (10% FBS)	2-3d	aspirate	020
MCF-7	14	120000	PET	3	0.3	/	10 % FBS	full growth medium	10	2B	247	NA	0	2020-06-05	MCF-7 P14 120 000 cells/cm^2 PET (3 micron, 0.3 cm^2) Full growth medium (10% FBS)	2-3d	aspirate	020
MCF-7	14	120000	PET	3	0.3	/	10 % FBS	full growth medium	12	2A	241	NA	0	2020-06-05	MCF-7 P14 120 000 cells/cm^2 PET (3 micron, 0.3 cm^2) Full growth medium (10% FBS)	2-3d	aspirate	020
MCF-7	14	120000	PET	3	0.3	/	10 % FBS	full growth medium	12	2A	241	NA	0	2020-06-05	MCF-7 P14 120 000 cells/cm^2 PET (3 micron, 0.3 cm^2) Full growth medium (10% FBS)	2-3d	aspirate	020
MCF-7	14	120000	PET	3	0.3	/	10 % FBS	full growth medium	12	2A	255	NA	0	2020-06-05	MCF-7 P14 120 000 cells/cm^2 PET (3 micron, 0.3 cm^2) Full growth medium (10% FBS)	2-3d	aspirate	020
MCF-7	14	120000	PET	3	0.3	/	10 % FBS	full growth medium	12	2B	229	NA	0	2020-06-05	MCF-7 P14 120 000 cells/cm^2 PET (3 micron, 0.3 cm^2) Full growth medium (10% FBS)	2-3d	aspirate	020
MCF-7	14	120000	PET	3	0.3	/	10 % FBS	full growth medium	12	2B	235	NA	0	2020-06-05	MCF-7 P14 120 000 cells/cm^2 PET (3 micron, 0.3 cm^2) Full growth medium (10% FBS)	2-3d	aspirate	020
MCF-7	14	120000	PET	3	0.3	/	10 % FBS	full growth medium	12	2B	234	NA	0	2020-06-05	MCF-7 P14 120 000 cells/cm^2 PET (3 micron, 0.3 cm^2) Full growth medium (10% FBS)	2-3d	aspirate	020
MCF-7	14	120000	PET	3	0.3	/	10 % FBS	full growth medium	14	2A	258	NA	0	2020-06-05	MCF-7 P14 120 000 cells/cm^2 PET (3 micron, 0.3 cm^2) Full growth medium (10% FBS)	2-3d	aspirate	020
MCF-7	14	120000	PET	3	0.3	/	10 % FBS	full growth medium	14	2A	248	NA	0	2020-06-05	MCF-7 P14 120 000 cells/cm^2 PET (3 micron, 0.3 cm^2) Full growth medium (10% FBS)	2-3d	aspirate	020
MCF-7	14	120000	PET	3	0.3	/	10 % FBS	full growth medium	14	2A	247	NA	0	2020-06-05	MCF-7 P14 120 000 cells/cm^2 PET (3 micron, 0.3 cm^2) Full growth medium (10% FBS)	2-3d	aspirate	020
MCF-7	14	120000	PET	3	0.3	/	10 % FBS	full growth medium	14	2B	243	NA	0	2020-06-05	MCF-7 P14 120 000 cells/cm^2 PET (3 micron, 0.3 cm^2) Full growth medium (10% FBS)	2-3d	aspirate	020
MCF-7	14	120000	PET	3	0.3	/	10 % FBS	full growth medium	14	2B	259	NA	0	2020-06-05	MCF-7 P14 120 000 cells/cm^2 PET (3 micron, 0.3 cm^2) Full growth medium (10% FBS)	2-3d	aspirate	020
MCF-7	14	120000	PET	3	0.3	/	10 % FBS	full growth medium	14	2B	246	NA	0	2020-06-05	MCF-7 P14 120 000 cells/cm^2 PET (3 micron, 0.3 cm^2) Full growth medium (10% FBS)	2-3d	aspirate	020
MCF-7	14	120000	PET	3	0.3	/	10 % FBS	full growth medium	17	2A	235	NA	0	2020-06-05	MCF-7 P14 120 000 cells/cm^2 PET (3 micron, 0.3 cm^2) Full growth medium (10% FBS)	2-3d	aspirate	020
MCF-7	14	120000	PET	3	0.3	/	10 % FBS	full growth medium	17	2A	232	NA	0	2020-06-05	MCF-7 P14 120 000 cells/cm^2 PET (3 micron, 0.3 cm^2) Full growth medium (10% FBS)	2-3d	aspirate	020
MCF-7	14	120000	PET	3	0.3	/	10 % FBS	full growth medium	17	2A	237	NA	0	2020-06-05	MCF-7 P14 120 000 cells/cm^2 PET (3 micron, 0.3 cm^2) Full growth medium (10% FBS)	2-3d	aspirate	020
MCF-7	14	120000	PET	3	0.3	/	10 % FBS	full growth medium	17	2B	256	NA	0	2020-06-05	MCF-7 P14 120 000 cells/cm^2 PET (3 micron, 0.3 cm^2) Full growth medium (10% FBS)	2-3d	aspirate	020
MCF-7	14	120000	PET	3	0.3	/	10 % FBS	full growth medium	17	2B	285	NA	0	2020-06-05	MCF-7 P14 120 000 cells/cm^2 PET (3 micron, 0.3 cm^2) Full growth medium (10% FBS)	2-3d	aspirate	020
MCF-7	14	120000	PET	3	0.3	/	10 % FBS	full growth medium	17	2B	252	NA	0	2020-06-05	MCF-7 P14 120 000 cells/cm^2 PET (3 micron, 0.3 cm^2) Full growth medium (10% FBS)	2-3d	aspirate	020
MCF-7	14	120000	PET	3	0.3	/	10 % FBS	full growth medium	19	2A	238	NA	0	2020-06-05	MCF-7 P14 120 000 cells/cm^2 PET (3 micron, 0.3 cm^2) Full growth medium (10% FBS)	2-3d	aspirate	020
MCF-7	14	120000	PET	3	0.3	/	10 % FBS	full growth medium	19	2A	253	NA	0	2020-06-05	MCF-7 P14 120 000 cells/cm^2 PET (3 micron, 0.3 cm^2) Full growth medium (10% FBS)	2-3d	aspirate	020
MCF-7	14	120000	PET	3	0.3	/	10 % FBS	full growth medium	19	2A	234	NA	0	2020-06-05	MCF-7 P14 120 000 cells/cm^2 PET (3 micron, 0.3 cm^2) Full growth medium (10% FBS)	2-3d	aspirate	020
MCF-7	14	120000	PET	3	0.3	/	10 % FBS	full growth medium	19	2B	239	NA	0	2020-06-05	MCF-7 P14 120 000 cells/cm^2 PET (3 micron, 0.3 cm^2) Full growth medium (10% FBS)	2-3d	aspirate	020
MCF-7	14	120000	PET	3	0.3	/	10 % FBS	full growth medium	19	2B	255	NA	0	2020-06-05	MCF-7 P14 120 000 cells/cm^2 PET (3 micron, 0.3 cm^2) Full growth medium (10% FBS)	2-3d	aspirate	020
MCF-7	14	120000	PET	3	0.3	/	10 % FBS	full growth medium	19	2B	249	NA	0	2020-06-05	MCF-7 P14 120 000 cells/cm^2 PET (3 micron, 0.3 cm^2) Full growth medium (10% FBS)	2-3d	aspirate	020
MCF-7	14	120000	PET	3	0.3	/	10 % FBS	full growth medium	21	2A	228	NA	0	2020-06-05	MCF-7 P14 120 000 cells/cm^2 PET (3 micron, 0.3 cm^2) Full growth medium (10% FBS)	2-3d	aspirate	020
MCF-7	14	120000	PET	3	0.3	/	10 % FBS	full growth medium	21	2A	235	NA	0	2020-06-05	MCF-7 P14 120 000 cells/cm^2 PET (3 micron, 0.3 cm^2) Full growth medium (10% FBS)	2-3d	aspirate	020
MCF-7	14	120000	PET	3	0.3	/	10 % FBS	full growth medium	21	2A	225	NA	0	2020-06-05	MCF-7 P14 120 000 cells/cm^2 PET (3 micron, 0.3 cm^2) Full growth medium (10% FBS)	2-3d	aspirate	020
MCF-7	14	120000	PET	3	0.3	/	10 % FBS	full growth medium	21	2B	216	NA	0	2020-06-05	MCF-7 P14 120 000 cells/cm^2 PET (3 micron, 0.3 cm^2) Full growth medium (10% FBS)	2-3d	aspirate	020
MCF-7	14	120000	PET	3	0.3	/	10 % FBS	full growth medium	21	2B	237	NA	0	2020-06-05	MCF-7 P14 120 000 cells/cm^2 PET (3 micron, 0.3 cm^2) Full growth medium (10% FBS)	2-3d	aspirate	020
MCF-7	14	120000	PET	3	0.3	/	10 % FBS	full growth medium	21	2B	214	NA	0	2020-06-05	MCF-7 P14 120 000 cells/cm^2 PET (3 micron, 0.3 cm^2) Full growth medium (10% FBS)	2-3d	aspirate	020
MCF-7	14	120000	PET	3	0.3	/	10 % FBS	full growth medium	24	2A	245	NA	0	2020-06-05	MCF-7 P14 120 000 cells/cm^2 PET (3 micron, 0.3 cm^2) Full growth medium (10% FBS)	2-3d	aspirate	020
MCF-7	14	120000	PET	3	0.3	/	10 % FBS	full growth medium	24	2A	248	NA	0	2020-06-05	MCF-7 P14 120 000 cells/cm^2 PET (3 micron, 0.3 cm^2) Full growth medium (10% FBS)	2-3d	aspirate	020
MCF-7	14	120000	PET	3	0.3	/	10 % FBS	full growth medium	24	2A	239	NA	0	2020-06-05	MCF-7 P14 120 000 cells/cm^2 PET (3 micron, 0.3 cm^2) Full growth medium (10% FBS)	2-3d	aspirate	020
MCF-7	14	120000	PET	3	0.3	/	10 % FBS	full growth medium	24	2B	241	NA	0	2020-06-05	MCF-7 P14 120 000 cells/cm^2 PET (3 micron, 0.3 cm^2) Full growth medium (10% FBS)	2-3d	aspirate	020
MCF-7	14	120000	PET	3	0.3	/	10 % FBS	full growth medium	24	2B	233	NA	0	2020-06-05	MCF-7 P14 120 000 cells/cm^2 PET (3 micron, 0.3 cm^2) Full growth medium (10% FBS)	2-3d	aspirate	020
MCF-7	14	120000	PET	3	0.3	/	10 % FBS	full growth medium	24	2B	249	NA	0	2020-06-05	MCF-7 P14 120 000 cells/cm^2 PET (3 micron, 0.3 cm^2) Full growth medium (10% FBS)	2-3d	aspirate	020
MCF-7	14	200000	PET	3	0.3	/	10 % FBS	full growth medium	3	1A	215	NA	0	2020-06-05	MCF-7 P14 200 000 cells/cm^2 PET (3 micron, 0.3 cm^2) Full growth medium (10 % FBS)	2-3d	aspirate	020
MCF-7	14	200000	PET	3	0.3	/	10 % FBS	full growth medium	3	1B	205	NA	0	2020-06-05	MCF-7 P14 200 000 cells/cm^2 PET (3 micron, 0.3 cm^2) Full growth medium (10 % FBS)	2-3d	aspirate	020
MCF-7	14	200000	PET	3	0.3	/	10 % FBS	full growth medium	5	1A	249	NA	0	2020-06-05	MCF-7 P14 200 000 cells/cm^2 PET (3 micron, 0.3 cm^2) Full growth medium (10 % FBS)	2-3d	aspirate	020
MCF-7	14	200000	PET	3	0.3	/	10 % FBS	full growth medium	5	1B	238	NA	0	2020-06-05	MCF-7 P14 200 000 cells/cm^2 PET (3 micron, 0.3 cm^2) Full growth medium (10 % FBS)	2-3d	aspirate	020
MCF-7	14	200000	PET	3	0.3	/	10 % FBS	full growth medium	7	1A	222	NA	0	2020-06-05	MCF-7 P14 200 000 cells/cm^2 PET (3 micron, 0.3 cm^2) Full growth medium (10 % FBS)	2-3d	aspirate	020
MCF-7	14	200000	PET	3	0.3	/	10 % FBS	full growth medium	7	1B	220	NA	0	2020-06-05	MCF-7 P14 200 000 cells/cm^2 PET (3 micron, 0.3 cm^2) Full growth medium (10 % FBS)	2-3d	aspirate	020
MCF-7	14	200000	PET	3	0.3	/	10 % FBS	full growth medium	10	1A	245	NA	0	2020-06-05	MCF-7 P14 200 000 cells/cm^2 PET (3 micron, 0.3 cm^2) Full growth medium (10 % FBS)	2-3d	aspirate	020
MCF-7	14	200000	PET	3	0.3	/	10 % FBS	full growth medium	10	1A	244	NA	0	2020-06-05	MCF-7 P14 200 000 cells/cm^2 PET (3 micron, 0.3 cm^2) Full growth medium (10 % FBS)	2-3d	aspirate	020
MCF-7	14	200000	PET	3	0.3	/	10 % FBS	full growth medium	10	1A	231	NA	0	2020-06-05	MCF-7 P14 200 000 cells/cm^2 PET (3 micron, 0.3 cm^2) Full growth medium (10 % FBS)	2-3d	aspirate	020
MCF-7	14	200000	PET	3	0.3	/	10 % FBS	full growth medium	10	1B	230	NA	0	2020-06-05	MCF-7 P14 200 000 cells/cm^2 PET (3 micron, 0.3 cm^2) Full growth medium (10 % FBS)	2-3d	aspirate	020
MCF-7	14	200000	PET	3	0.3	/	10 % FBS	full growth medium	10	1B	229	NA	0	2020-06-05	MCF-7 P14 200 000 cells/cm^2 PET (3 micron, 0.3 cm^2) Full growth medium (10 % FBS)	2-3d	aspirate	020
MCF-7	14	200000	PET	3	0.3	/	10 % FBS	full growth medium	10	1B	250	NA	0	2020-06-05	MCF-7 P14 200 000 cells/cm^2 PET (3 micron, 0.3 cm^2) Full growth medium (10 % FBS)	2-3d	aspirate	020
MCF-7	14	200000	PET	3	0.3	/	10 % FBS	full growth medium	12	1A	239	NA	0	2020-06-05	MCF-7 P14 200 000 cells/cm^2 PET (3 micron, 0.3 cm^2) Full growth medium (10 % FBS)	2-3d	aspirate	020
MCF-7	14	200000	PET	3	0.3	/	10 % FBS	full growth medium	12	1A	225	NA	0	2020-06-05	MCF-7 P14 200 000 cells/cm^2 PET (3 micron, 0.3 cm^2) Full growth medium (10 % FBS)	2-3d	aspirate	020
MCF-7	14	200000	PET	3	0.3	/	10 % FBS	full growth medium	12	1A	248	NA	0	2020-06-05	MCF-7 P14 200 000 cells/cm^2 PET (3 micron, 0.3 cm^2) Full growth medium (10 % FBS)	2-3d	aspirate	020
MCF-7	14	200000	PET	3	0.3	/	10 % FBS	full growth medium	12	1B	244	NA	0	2020-06-05	MCF-7 P14 200 000 cells/cm^2 PET (3 micron, 0.3 cm^2) Full growth medium (10 % FBS)	2-3d	aspirate	020
MCF-7	14	200000	PET	3	0.3	/	10 % FBS	full growth medium	12	1B	226	NA	0	2020-06-05	MCF-7 P14 200 000 cells/cm^2 PET (3 micron, 0.3 cm^2) Full growth medium (10 % FBS)	2-3d	aspirate	020
MCF-7	14	200000	PET	3	0.3	/	10 % FBS	full growth medium	12	1B	208	NA	0	2020-06-05	MCF-7 P14 200 000 cells/cm^2 PET (3 micron, 0.3 cm^2) Full growth medium (10 % FBS)	2-3d	aspirate	020
MCF-7	14	200000	PET	3	0.3	/	10 % FBS	full growth medium	14	1A	239	NA	0	2020-06-05	MCF-7 P14 200 000 cells/cm^2 PET (3 micron, 0.3 cm^2) Full growth medium (10 % FBS)	2-3d	aspirate	020
MCF-7	14	200000	PET	3	0.3	/	10 % FBS	full growth medium	14	1A	240	NA	0	2020-06-05	MCF-7 P14 200 000 cells/cm^2 PET (3 micron, 0.3 cm^2) Full growth medium (10 % FBS)	2-3d	aspirate	020
MCF-7	14	200000	PET	3	0.3	/	10 % FBS	full growth medium	14	1A	238	NA	0	2020-06-05	MCF-7 P14 200 000 cells/cm^2 PET (3 micron, 0.3 cm^2) Full growth medium (10 % FBS)	2-3d	aspirate	020
MCF-7	14	200000	PET	3	0.3	/	10 % FBS	full growth medium	14	1B	229	NA	0	2020-06-05	MCF-7 P14 200 000 cells/cm^2 PET (3 micron, 0.3 cm^2) Full growth medium (10 % FBS)	2-3d	aspirate	020
MCF-7	14	200000	PET	3	0.3	/	10 % FBS	full growth medium	14	1B	232	NA	0	2020-06-05	MCF-7 P14 200 000 cells/cm^2 PET (3 micron, 0.3 cm^2) Full growth medium (10 % FBS)	2-3d	aspirate	020
MCF-7	14	200000	PET	3	0.3	/	10 % FBS	full growth medium	14	1B	231	NA	0	2020-06-05	MCF-7 P14 200 000 cells/cm^2 PET (3 micron, 0.3 cm^2) Full growth medium (10 % FBS)	2-3d	aspirate	020
MCF-7	14	200000	PET	3	0.3	/	10 % FBS	full growth medium	17	1A	243	NA	0	2020-06-05	MCF-7 P14 200 000 cells/cm^2 PET (3 micron, 0.3 cm^2) Full growth medium (10 % FBS)	2-3d	aspirate	020
MCF-7	14	200000	PET	3	0.3	/	10 % FBS	full growth medium	17	1A	232	NA	0	2020-06-05	MCF-7 P14 200 000 cells/cm^2 PET (3 micron, 0.3 cm^2) Full growth medium (10 % FBS)	2-3d	aspirate	020
MCF-7	14	200000	PET	3	0.3	/	10 % FBS	full growth medium	17	1A	223	NA	0	2020-06-05	MCF-7 P14 200 000 cells/cm^2 PET (3 micron, 0.3 cm^2) Full growth medium (10 % FBS)	2-3d	aspirate	020
MCF-7	14	200000	PET	3	0.3	/	10 % FBS	full growth medium	17	1B	256	NA	0	2020-06-05	MCF-7 P14 200 000 cells/cm^2 PET (3 micron, 0.3 cm^2) Full growth medium (10 % FBS)	2-3d	aspirate	020
MCF-7	14	200000	PET	3	0.3	/	10 % FBS	full growth medium	17	1B	240	NA	0	2020-06-05	MCF-7 P14 200 000 cells/cm^2 PET (3 micron, 0.3 cm^2) Full growth medium (10 % FBS)	2-3d	aspirate	020
MCF-7	14	200000	PET	3	0.3	/	10 % FBS	full growth medium	17	1B	229	NA	0	2020-06-05	MCF-7 P14 200 000 cells/cm^2 PET (3 micron, 0.3 cm^2) Full growth medium (10 % FBS)	2-3d	aspirate	020
MCF-7	14	200000	PET	3	0.3	/	10 % FBS	full growth medium	19	1A	230	NA	0	2020-06-05	MCF-7 P14 200 000 cells/cm^2 PET (3 micron, 0.3 cm^2) Full growth medium (10 % FBS)	2-3d	aspirate	020
MCF-7	14	200000	PET	3	0.3	/	10 % FBS	full growth medium	19	1A	235	NA	0	2020-06-05	MCF-7 P14 200 000 cells/cm^2 PET (3 micron, 0.3 cm^2) Full growth medium (10 % FBS)	2-3d	aspirate	020
MCF-7	14	200000	PET	3	0.3	/	10 % FBS	full growth medium	19	1A	231	NA	0	2020-06-05	MCF-7 P14 200 000 cells/cm^2 PET (3 micron, 0.3 cm^2) Full growth medium (10 % FBS)	2-3d	aspirate	020
MCF-7	14	200000	PET	3	0.3	/	10 % FBS	full growth medium	19	1B	240	NA	0	2020-06-05	MCF-7 P14 200 000 cells/cm^2 PET (3 micron, 0.3 cm^2) Full growth medium (10 % FBS)	2-3d	aspirate	020
MCF-7	14	200000	PET	3	0.3	/	10 % FBS	full growth medium	19	1B	225	NA	0	2020-06-05	MCF-7 P14 200 000 cells/cm^2 PET (3 micron, 0.3 cm^2) Full growth medium (10 % FBS)	2-3d	aspirate	020
MCF-7	14	200000	PET	3	0.3	/	10 % FBS	full growth medium	19	1B	225	NA	0	2020-06-05	MCF-7 P14 200 000 cells/cm^2 PET (3 micron, 0.3 cm^2) Full growth medium (10 % FBS)	2-3d	aspirate	020
MCF-7	14	200000	PET	3	0.3	/	10 % FBS	full growth medium	21	1A	222	NA	0	2020-06-05	MCF-7 P14 200 000 cells/cm^2 PET (3 micron, 0.3 cm^2) Full growth medium (10 % FBS)	2-3d	aspirate	020
MCF-7	14	200000	PET	3	0.3	/	10 % FBS	full growth medium	21	1A	217	NA	0	2020-06-05	MCF-7 P14 200 000 cells/cm^2 PET (3 micron, 0.3 cm^2) Full growth medium (10 % FBS)	2-3d	aspirate	020
MCF-7	14	200000	PET	3	0.3	/	10 % FBS	full growth medium	21	1A	217	NA	0	2020-06-05	MCF-7 P14 200 000 cells/cm^2 PET (3 micron, 0.3 cm^2) Full growth medium (10 % FBS)	2-3d	aspirate	020
MCF-7	14	200000	PET	3	0.3	/	10 % FBS	full growth medium	21	1B	219	NA	0	2020-06-05	MCF-7 P14 200 000 cells/cm^2 PET (3 micron, 0.3 cm^2) Full growth medium (10 % FBS)	2-3d	aspirate	020
MCF-7	14	200000	PET	3	0.3	/	10 % FBS	full growth medium	21	1B	218	NA	0	2020-06-05	MCF-7 P14 200 000 cells/cm^2 PET (3 micron, 0.3 cm^2) Full growth medium (10 % FBS)	2-3d	aspirate	020
MCF-7	14	200000	PET	3	0.3	/	10 % FBS	full growth medium	21	1B	218	NA	0	2020-06-05	MCF-7 P14 200 000 cells/cm^2 PET (3 micron, 0.3 cm^2) Full growth medium (10 % FBS)	2-3d	aspirate	020
MCF-7	14	200000	PET	3	0.3	/	10 % FBS	full growth medium	24	1A	222	NA	0	2020-06-05	MCF-7 P14 200 000 cells/cm^2 PET (3 micron, 0.3 cm^2) Full growth medium (10 % FBS)	2-3d	aspirate	020
MCF-7	14	200000	PET	3	0.3	/	10 % FBS	full growth medium	24	1A	225	NA	0	2020-06-05	MCF-7 P14 200 000 cells/cm^2 PET (3 micron, 0.3 cm^2) Full growth medium (10 % FBS)	2-3d	aspirate	020
MCF-7	14	200000	PET	3	0.3	/	10 % FBS	full growth medium	24	1A	227	NA	0	2020-06-05	MCF-7 P14 200 000 cells/cm^2 PET (3 micron, 0.3 cm^2) Full growth medium (10 % FBS)	2-3d	aspirate	020
MCF-7	14	200000	PET	3	0.3	/	10 % FBS	full growth medium	24	1B	230	NA	0	2020-06-05	MCF-7 P14 200 000 cells/cm^2 PET (3 micron, 0.3 cm^2) Full growth medium (10 % FBS)	2-3d	aspirate	020
MCF-7	14	200000	PET	3	0.3	/	10 % FBS	full growth medium	24	1B	214	NA	0	2020-06-05	MCF-7 P14 200 000 cells/cm^2 PET (3 micron, 0.3 cm^2) Full growth medium (10 % FBS)	2-3d	aspirate	020
MCF-7	14	200000	PET	3	0.3	/	10 % FBS	full growth medium	24	1B	233	NA	0	2020-06-05	MCF-7 P14 200 000 cells/cm^2 PET (3 micron, 0.3 cm^2) Full growth medium (10 % FBS)	2-3d	aspirate	020
MCF-7	14	40000	PET	3	0.3	/	10 % FBS	full growth medium	3	3A	176	NA	0	2020-06-05	MCF-7 P14 40 000 cells/cm^2 PET (3 micron, 0.3 cm^2) Full growth medium (10 % FBS)	2-3d	aspirate	020
MCF-7	14	40000	PET	3	0.3	/	10 % FBS	full growth medium	3	3B	175	NA	0	2020-06-05	MCF-7 P14 40 000 cells/cm^2 PET (3 micron, 0.3 cm^2) Full growth medium (10 % FBS)	2-3d	aspirate	020
MCF-7	14	40000	PET	3	0.3	/	10 % FBS	full growth medium	5	3A	190	NA	0	2020-06-05	MCF-7 P14 40 000 cells/cm^2 PET (3 micron, 0.3 cm^2) Full growth medium (10 % FBS)	2-3d	aspirate	020
MCF-7	14	40000	PET	3	0.3	/	10 % FBS	full growth medium	5	3B	181	NA	0	2020-06-05	MCF-7 P14 40 000 cells/cm^2 PET (3 micron, 0.3 cm^2) Full growth medium (10 % FBS)	2-3d	aspirate	020
MCF-7	14	40000	PET	3	0.3	/	10 % FBS	full growth medium	7	3A	195	NA	0	2020-06-05	MCF-7 P14 40 000 cells/cm^2 PET (3 micron, 0.3 cm^2) Full growth medium (10 % FBS)	2-3d	aspirate	020
MCF-7	14	40000	PET	3	0.3	/	10 % FBS	full growth medium	7	3B	185	NA	0	2020-06-05	MCF-7 P14 40 000 cells/cm^2 PET (3 micron, 0.3 cm^2) Full growth medium (10 % FBS)	2-3d	aspirate	020
MCF-7	14	40000	PET	3	0.3	/	10 % FBS	full growth medium	10	3A	206	NA	0	2020-06-05	MCF-7 P14 40 000 cells/cm^2 PET (3 micron, 0.3 cm^2) Full growth medium (10 % FBS)	2-3d	aspirate	020
MCF-7	14	40000	PET	3	0.3	/	10 % FBS	full growth medium	10	3A	217	NA	0	2020-06-05	MCF-7 P14 40 000 cells/cm^2 PET (3 micron, 0.3 cm^2) Full growth medium (10 % FBS)	2-3d	aspirate	020
MCF-7	14	40000	PET	3	0.3	/	10 % FBS	full growth medium	10	3A	200	NA	0	2020-06-05	MCF-7 P14 40 000 cells/cm^2 PET (3 micron, 0.3 cm^2) Full growth medium (10 % FBS)	2-3d	aspirate	020
MCF-7	14	40000	PET	3	0.3	/	10 % FBS	full growth medium	10	3B	208	NA	0	2020-06-05	MCF-7 P14 40 000 cells/cm^2 PET (3 micron, 0.3 cm^2) Full growth medium (10 % FBS)	2-3d	aspirate	020
MCF-7	14	40000	PET	3	0.3	/	10 % FBS	full growth medium	10	3B	212	NA	0	2020-06-05	MCF-7 P14 40 000 cells/cm^2 PET (3 micron, 0.3 cm^2) Full growth medium (10 % FBS)	2-3d	aspirate	020
MCF-7	14	40000	PET	3	0.3	/	10 % FBS	full growth medium	10	3B	214	NA	0	2020-06-05	MCF-7 P14 40 000 cells/cm^2 PET (3 micron, 0.3 cm^2) Full growth medium (10 % FBS)	2-3d	aspirate	020
MCF-7	14	40000	PET	3	0.3	/	10 % FBS	full growth medium	12	3A	204	NA	0	2020-06-05	MCF-7 P14 40 000 cells/cm^2 PET (3 micron, 0.3 cm^2) Full growth medium (10 % FBS)	2-3d	aspirate	020
MCF-7	14	40000	PET	3	0.3	/	10 % FBS	full growth medium	12	3B	218	NA	0	2020-06-05	MCF-7 P14 40 000 cells/cm^2 PET (3 micron, 0.3 cm^2) Full growth medium (10 % FBS)	2-3d	aspirate	020
MCF-7	14	40000	PET	3	0.3	/	10 % FBS	full growth medium	12	3A	209	NA	0	2020-06-05	MCF-7 P14 40 000 cells/cm^2 PET (3 micron, 0.3 cm^2) Full growth medium (10 % FBS)	2-3d	aspirate	020
MCF-7	14	40000	PET	3	0.3	/	10 % FBS	full growth medium	12	3B	223	NA	0	2020-06-05	MCF-7 P14 40 000 cells/cm^2 PET (3 micron, 0.3 cm^2) Full growth medium (10 % FBS)	2-3d	aspirate	020
MCF-7	14	40000	PET	3	0.3	/	10 % FBS	full growth medium	12	3A	209	NA	0	2020-06-05	MCF-7 P14 40 000 cells/cm^2 PET (3 micron, 0.3 cm^2) Full growth medium (10 % FBS)	2-3d	aspirate	020
MCF-7	14	40000	PET	3	0.3	/	10 % FBS	full growth medium	12	3B	215	NA	0	2020-06-05	MCF-7 P14 40 000 cells/cm^2 PET (3 micron, 0.3 cm^2) Full growth medium (10 % FBS)	2-3d	aspirate	020
MCF-7	14	40000	PET	3	0.3	/	10 % FBS	full growth medium	14	3A	240	NA	0	2020-06-05	MCF-7 P14 40 000 cells/cm^2 PET (3 micron, 0.3 cm^2) Full growth medium (10 % FBS)	2-3d	aspirate	020
MCF-7	14	40000	PET	3	0.3	/	10 % FBS	full growth medium	14	3A	247	NA	0	2020-06-05	MCF-7 P14 40 000 cells/cm^2 PET (3 micron, 0.3 cm^2) Full growth medium (10 % FBS)	2-3d	aspirate	020
MCF-7	14	40000	PET	3	0.3	/	10 % FBS	full growth medium	14	3A	236	NA	0	2020-06-05	MCF-7 P14 40 000 cells/cm^2 PET (3 micron, 0.3 cm^2) Full growth medium (10 % FBS)	2-3d	aspirate	020
MCF-7	14	40000	PET	3	0.3	/	10 % FBS	full growth medium	14	3B	205	NA	0	2020-06-05	MCF-7 P14 40 000 cells/cm^2 PET (3 micron, 0.3 cm^2) Full growth medium (10 % FBS)	2-3d	aspirate	020
MCF-7	14	40000	PET	3	0.3	/	10 % FBS	full growth medium	14	3B	204	NA	0	2020-06-05	MCF-7 P14 40 000 cells/cm^2 PET (3 micron, 0.3 cm^2) Full growth medium (10 % FBS)	2-3d	aspirate	020
MCF-7	14	40000	PET	3	0.3	/	10 % FBS	full growth medium	14	3B	206	NA	0	2020-06-05	MCF-7 P14 40 000 cells/cm^2 PET (3 micron, 0.3 cm^2) Full growth medium (10 % FBS)	2-3d	aspirate	020
MCF-7	14	40000	PET	3	0.3	/	10 % FBS	full growth medium	17	3A	215	NA	0	2020-06-05	MCF-7 P14 40 000 cells/cm^2 PET (3 micron, 0.3 cm^2) Full growth medium (10 % FBS)	2-3d	aspirate	020
MCF-7	14	40000	PET	3	0.3	/	10 % FBS	full growth medium	17	3B	219	NA	0	2020-06-05	MCF-7 P14 40 000 cells/cm^2 PET (3 micron, 0.3 cm^2) Full growth medium (10 % FBS)	2-3d	aspirate	020
MCF-7	14	40000	PET	3	0.3	/	10 % FBS	full growth medium	17	3A	210	NA	0	2020-06-05	MCF-7 P14 40 000 cells/cm^2 PET (3 micron, 0.3 cm^2) Full growth medium (10 % FBS)	2-3d	aspirate	020
MCF-7	14	40000	PET	3	0.3	/	10 % FBS	full growth medium	17	3B	234	NA	0	2020-06-05	MCF-7 P14 40 000 cells/cm^2 PET (3 micron, 0.3 cm^2) Full growth medium (10 % FBS)	2-3d	aspirate	020
MCF-7	14	40000	PET	3	0.3	/	10 % FBS	full growth medium	17	3A	252	NA	0	2020-06-05	MCF-7 P14 40 000 cells/cm^2 PET (3 micron, 0.3 cm^2) Full growth medium (10 % FBS)	2-3d	aspirate	020
MCF-7	14	40000	PET	3	0.3	/	10 % FBS	full growth medium	17	3B	240	NA	0	2020-06-05	MCF-7 P14 40 000 cells/cm^2 PET (3 micron, 0.3 cm^2) Full growth medium (10 % FBS)	2-3d	aspirate	020
MCF-7	14	40000	PET	3	0.3	/	10 % FBS	full growth medium	19	3A	213	NA	0	2020-06-05	MCF-7 P14 40 000 cells/cm^2 PET (3 micron, 0.3 cm^2) Full growth medium (10 % FBS)	2-3d	aspirate	020
MCF-7	14	40000	PET	3	0.3	/	10 % FBS	full growth medium	19	3A	221	NA	0	2020-06-05	MCF-7 P14 40 000 cells/cm^2 PET (3 micron, 0.3 cm^2) Full growth medium (10 % FBS)	2-3d	aspirate	020
MCF-7	14	40000	PET	3	0.3	/	10 % FBS	full growth medium	19	3A	208	NA	0	2020-06-05	MCF-7 P14 40 000 cells/cm^2 PET (3 micron, 0.3 cm^2) Full growth medium (10 % FBS)	2-3d	aspirate	020
MCF-7	14	40000	PET	3	0.3	/	10 % FBS	full growth medium	19	3B	239	NA	0	2020-06-05	MCF-7 P14 40 000 cells/cm^2 PET (3 micron, 0.3 cm^2) Full growth medium (10 % FBS)	2-3d	aspirate	020
MCF-7	14	40000	PET	3	0.3	/	10 % FBS	full growth medium	19	3B	245	NA	0	2020-06-05	MCF-7 P14 40 000 cells/cm^2 PET (3 micron, 0.3 cm^2) Full growth medium (10 % FBS)	2-3d	aspirate	020
MCF-7	14	40000	PET	3	0.3	/	10 % FBS	full growth medium	19	3B	229	NA	0	2020-06-05	MCF-7 P14 40 000 cells/cm^2 PET (3 micron, 0.3 cm^2) Full growth medium (10 % FBS)	2-3d	aspirate	020
MCF-7	14	40000	PET	3	0.3	/	10 % FBS	full growth medium	21	3A	218	NA	0	2020-06-05	MCF-7 P14 40 000 cells/cm^2 PET (3 micron, 0.3 cm^2) Full growth medium (10 % FBS)	2-3d	aspirate	020
MCF-7	14	40000	PET	3	0.3	/	10 % FBS	full growth medium	21	3B	204	NA	0	2020-06-05	MCF-7 P14 40 000 cells/cm^2 PET (3 micron, 0.3 cm^2) Full growth medium (10 % FBS)	2-3d	aspirate	020
MCF-7	14	40000	PET	3	0.3	/	10 % FBS	full growth medium	21	3A	210	NA	0	2020-06-05	MCF-7 P14 40 000 cells/cm^2 PET (3 micron, 0.3 cm^2) Full growth medium (10 % FBS)	2-3d	aspirate	020
MCF-7	14	40000	PET	3	0.3	/	10 % FBS	full growth medium	21	3B	216	NA	0	2020-06-05	MCF-7 P14 40 000 cells/cm^2 PET (3 micron, 0.3 cm^2) Full growth medium (10 % FBS)	2-3d	aspirate	020
MCF-7	14	40000	PET	3	0.3	/	10 % FBS	full growth medium	21	3A	224	NA	0	2020-06-05	MCF-7 P14 40 000 cells/cm^2 PET (3 micron, 0.3 cm^2) Full growth medium (10 % FBS)	2-3d	aspirate	020
MCF-7	14	40000	PET	3	0.3	/	10 % FBS	full growth medium	21	3B	208	NA	0	2020-06-05	MCF-7 P14 40 000 cells/cm^2 PET (3 micron, 0.3 cm^2) Full growth medium (10 % FBS)	2-3d	aspirate	020
MCF-7	14	40000	PET	3	0.3	/	10 % FBS	full growth medium	24	3A	234	NA	0	2020-06-05	MCF-7 P14 40 000 cells/cm^2 PET (3 micron, 0.3 cm^2) Full growth medium (10 % FBS)	2-3d	aspirate	020
MCF-7	14	40000	PET	3	0.3	/	10 % FBS	full growth medium	24	3A	231	NA	0	2020-06-05	MCF-7 P14 40 000 cells/cm^2 PET (3 micron, 0.3 cm^2) Full growth medium (10 % FBS)	2-3d	aspirate	020
MCF-7	14	40000	PET	3	0.3	/	10 % FBS	full growth medium	24	3A	234	NA	0	2020-06-05	MCF-7 P14 40 000 cells/cm^2 PET (3 micron, 0.3 cm^2) Full growth medium (10 % FBS)	2-3d	aspirate	020
MCF-7	14	40000	PET	3	0.3	/	10 % FBS	full growth medium	24	3B	233	NA	0	2020-06-05	MCF-7 P14 40 000 cells/cm^2 PET (3 micron, 0.3 cm^2) Full growth medium (10 % FBS)	2-3d	aspirate	020
MCF-7	14	40000	PET	3	0.3	/	10 % FBS	full growth medium	24	3B	223	NA	0	2020-06-05	MCF-7 P14 40 000 cells/cm^2 PET (3 micron, 0.3 cm^2) Full growth medium (10 % FBS)	2-3d	aspirate	020
MCF-7	14	40000	PET	3	0.3	/	10 % FBS	full growth medium	24	3B	216	NA	0	2020-06-05	MCF-7 P14 40 000 cells/cm^2 PET (3 micron, 0.3 cm^2) Full growth medium (10 % FBS)	2-3d	aspirate	020
MCF-7	14	0	PET	3	0.3	/	10 % FBS	full growth medium	3	4A	195	NA	1	2020-06-05	MCF-7 P14 blank PET (3 micron, 0.3 cm^2) Full growth medium (10 % FBS)	2-3d	aspirate	020
MCF-7	14	0	PET	3	0.3	/	10 % FBS	full growth medium	3	4B	160	NA	1	2020-06-05	MCF-7 P14 blank PET (3 micron, 0.3 cm^2) Full growth medium (10 % FBS)	2-3d	aspirate	020
MCF-7	14	0	PET	3	0.3	/	10 % FBS	full growth medium	5	4A	180	NA	1	2020-06-05	MCF-7 P14 blank PET (3 micron, 0.3 cm^2) Full growth medium (10 % FBS)	2-3d	aspirate	020
MCF-7	14	0	PET	3	0.3	/	10 % FBS	full growth medium	5	4B	181	NA	1	2020-06-05	MCF-7 P14 blank PET (3 micron, 0.3 cm^2) Full growth medium (10 % FBS)	2-3d	aspirate	020
MCF-7	14	0	PET	3	0.3	/	10 % FBS	full growth medium	7	4A	161	NA	1	2020-06-05	MCF-7 P14 blank PET (3 micron, 0.3 cm^2) Full growth medium (10 % FBS)	2-3d	aspirate	020
MCF-7	14	0	PET	3	0.3	/	10 % FBS	full growth medium	7	4B	169	NA	1	2020-06-05	MCF-7 P14 blank PET (3 micron, 0.3 cm^2) Full growth medium (10 % FBS)	2-3d	aspirate	020
MCF-7	14	0	PET	3	0.3	/	10 % FBS	full growth medium	10	4A	177	NA	1	2020-06-05	MCF-7 P14 blank PET (3 micron, 0.3 cm^2) Full growth medium (10 % FBS)	2-3d	aspirate	020
MCF-7	14	0	PET	3	0.3	/	10 % FBS	full growth medium	10	4A	187	NA	1	2020-06-05	MCF-7 P14 blank PET (3 micron, 0.3 cm^2) Full growth medium (10 % FBS)	2-3d	aspirate	020
MCF-7	14	0	PET	3	0.3	/	10 % FBS	full growth medium	10	4A	181	NA	1	2020-06-05	MCF-7 P14 blank PET (3 micron, 0.3 cm^2) Full growth medium (10 % FBS)	2-3d	aspirate	020
MCF-7	14	0	PET	3	0.3	/	10 % FBS	full growth medium	10	4B	174	NA	1	2020-06-05	MCF-7 P14 blank PET (3 micron, 0.3 cm^2) Full growth medium (10 % FBS)	2-3d	aspirate	020
MCF-7	14	0	PET	3	0.3	/	10 % FBS	full growth medium	10	4B	185	NA	1	2020-06-05	MCF-7 P14 blank PET (3 micron, 0.3 cm^2) Full growth medium (10 % FBS)	2-3d	aspirate	020
MCF-7	14	0	PET	3	0.3	/	10 % FBS	full growth medium	10	4B	182	NA	1	2020-06-05	MCF-7 P14 blank PET (3 micron, 0.3 cm^2) Full growth medium (10 % FBS)	2-3d	aspirate	020
MCF-7	14	0	PET	3	0.3	/	10 % FBS	full growth medium	12	4A	168	NA	1	2020-06-05	MCF-7 P14 blank PET (3 micron, 0.3 cm^2) Full growth medium (10 % FBS)	2-3d	aspirate	020
MCF-7	14	0	PET	3	0.3	/	10 % FBS	full growth medium	12	4A	177	NA	1	2020-06-05	MCF-7 P14 blank PET (3 micron, 0.3 cm^2) Full growth medium (10 % FBS)	2-3d	aspirate	020
MCF-7	14	0	PET	3	0.3	/	10 % FBS	full growth medium	12	4A	176	NA	1	2020-06-05	MCF-7 P14 blank PET (3 micron, 0.3 cm^2) Full growth medium (10 % FBS)	2-3d	aspirate	020
MCF-7	14	0	PET	3	0.3	/	10 % FBS	full growth medium	12	4B	176	NA	1	2020-06-05	MCF-7 P14 blank PET (3 micron, 0.3 cm^2) Full growth medium (10 % FBS)	2-3d	aspirate	020
MCF-7	14	0	PET	3	0.3	/	10 % FBS	full growth medium	12	4B	165	NA	1	2020-06-05	MCF-7 P14 blank PET (3 micron, 0.3 cm^2) Full growth medium (10 % FBS)	2-3d	aspirate	020
MCF-7	14	0	PET	3	0.3	/	10 % FBS	full growth medium	12	4B	179	NA	1	2020-06-05	MCF-7 P14 blank PET (3 micron, 0.3 cm^2) Full growth medium (10 % FBS)	2-3d	aspirate	020
MCF-7	14	0	PET	3	0.3	/	10 % FBS	full growth medium	14	4A	178	NA	1	2020-06-05	MCF-7 P14 blank PET (3 micron, 0.3 cm^2) Full growth medium (10 % FBS)	2-3d	aspirate	020
MCF-7	14	0	PET	3	0.3	/	10 % FBS	full growth medium	14	4A	175	NA	1	2020-06-05	MCF-7 P14 blank PET (3 micron, 0.3 cm^2) Full growth medium (10 % FBS)	2-3d	aspirate	020
MCF-7	14	0	PET	3	0.3	/	10 % FBS	full growth medium	14	4A	171	NA	1	2020-06-05	MCF-7 P14 blank PET (3 micron, 0.3 cm^2) Full growth medium (10 % FBS)	2-3d	aspirate	020
MCF-7	14	0	PET	3	0.3	/	10 % FBS	full growth medium	14	4B	168	NA	1	2020-06-05	MCF-7 P14 blank PET (3 micron, 0.3 cm^2) Full growth medium (10 % FBS)	2-3d	aspirate	020
MCF-7	14	0	PET	3	0.3	/	10 % FBS	full growth medium	14	4B	174	NA	1	2020-06-05	MCF-7 P14 blank PET (3 micron, 0.3 cm^2) Full growth medium (10 % FBS)	2-3d	aspirate	020
MCF-7	14	0	PET	3	0.3	/	10 % FBS	full growth medium	14	4B	169	NA	1	2020-06-05	MCF-7 P14 blank PET (3 micron, 0.3 cm^2) Full growth medium (10 % FBS)	2-3d	aspirate	020
MCF-7	14	0	PET	3	0.3	/	10 % FBS	full growth medium	17	4A	165	NA	1	2020-06-05	MCF-7 P14 blank PET (3 micron, 0.3 cm^2) Full growth medium (10 % FBS)	2-3d	aspirate	020
MCF-7	14	0	PET	3	0.3	/	10 % FBS	full growth medium	17	4A	179	NA	1	2020-06-05	MCF-7 P14 blank PET (3 micron, 0.3 cm^2) Full growth medium (10 % FBS)	2-3d	aspirate	020
MCF-7	14	0	PET	3	0.3	/	10 % FBS	full growth medium	17	4A	172	NA	1	2020-06-05	MCF-7 P14 blank PET (3 micron, 0.3 cm^2) Full growth medium (10 % FBS)	2-3d	aspirate	020
MCF-7	14	0	PET	3	0.3	/	10 % FBS	full growth medium	17	4B	169	NA	1	2020-06-05	MCF-7 P14 blank PET (3 micron, 0.3 cm^2) Full growth medium (10 % FBS)	2-3d	aspirate	020
[truncated: 6,524 more rows]
